# Supplementary material for: 4-Hy­droxy-6-(4-meth­oxy­phen­yl)-4-phenyl-1,3-diazinane-2-thione
Source: Acta Crystallogr Sect E Struct Rep Online. 2011 Mar 9;67(Pt 4):o815. doi: 10.1107/S1600536811008002 (PMC3099814; doi:10.1107/S1600536811008002)
Supplement: Supplementary file 1 [file e-67-0o815-sup1.cif]

##############################################################################
###                                                                        ###
###        Electronic paper (Acta Crystallographica Section E)             ###
###                                                                        ###
##############################################################################
#                                                                            #
# This CIF contains the data in a paper accepted for publication in Acta     #
# Crystallographica Section E. It conforms to the requirements of Notes      #
# for Authors for Section E, and has been peer reviewed under the auspices   #
# of the IUCr Commission on Journals.                                        #
#                                                                            #
# Full details of the Crystallographic Information File format               #
# are given in the paper "The Crystallographic Information File (CIF):       #
# a New Standard Archive File for Crystallography" by S. R. Hall, F. H.      #
# Allen and I. D. Brown [Acta Cryst. (1991), A47, 655-685].                  #
#                                                                            #
# The current version of the core CIF dictionary is obtainable from          #
# ftp://ftp.iucr.org/pub/cif_core.dic. The current version number is 2.4.    #
#                                                                            #
# Software is freely available for graphical display of the structure(s) in  #
# this CIF.  For information consult the CIF home page http://www.iucr.org/  #
# cif/home.html                                                              #
#                                                                            #
# This file may be used for bona fide research purposes within the           #
# scientific community so long as proper attribution is given to the journal # 
# article from which it was obtained.                                        #
#                                                                            #
##############################################################################
                                             
data_I
_audit_creation_method     SHELXL-97
_chemical_name_systematic
;
4-Hydroxy-6-(4-methoxyphenyl)-4-phenyl-1,3-diazinane-2-thione
;
_chemical_name_common     ?
_chemical_formula_moiety     'C17 H18 N2 O2 S'
_chemical_formula_sum     'C17 H18 N2 O2 S'
_chemical_formula_iupac     'C17 H18 N2 O2 S'
_chemical_formula_weight     314.39
_chemical_melting_point     392
_symmetry_cell_setting     monoclinic
_symmetry_space_group_name_H-M     'P 21/c'
_symmetry_space_group_name_Hall     '-P 2ybc'
loop_
    _symmetry_equiv_pos_as_xyz
    'x, y, z'
    '-x, y+1/2, -z+1/2'
    '-x, -y, -z'
    'x, -y-1/2, z-1/2'
_cell_length_a     12.6016(3)
_cell_length_b     6.33750(10)
_cell_length_c     20.6637(4)
_cell_angle_alpha     90.00
_cell_angle_beta     97.890(2)
_cell_angle_gamma     90.00
_cell_volume     1634.64(6)
_cell_formula_units_Z     4
_cell_measurement_reflns_used     3547
_cell_measurement_theta_min     2.39
_cell_measurement_theta_max     27.00
_cell_measurement_temperature     295(2)
_exptl_crystal_description     Plate
_exptl_crystal_colour     colourless
_exptl_crystal_size_max     0.18
_exptl_crystal_size_mid     0.16
_exptl_crystal_size_min     0.16
_exptl_crystal_density_diffrn     1.278
_exptl_crystal_density_meas     ?
_exptl_crystal_density_method     'not measured'
_exptl_crystal_F_000     664
_exptl_absorpt_coefficient_mu     0.206
_exptl_absorpt_correction_type     multi-scan
_exptl_absorpt_process_details
                            '(<i>CrysAlisPro RED</i>; Oxford Diffraction, 2010)'
_exptl_absorpt_correction_T_min     0.963
_exptl_absorpt_correction_T_max     1.000
_exptl_special_details
;
<i>CrysAlis PRO</i>, Oxford Diffraction Ltd., Version 1.171.33.55 (release
05--01--2010 CrysAlis171. NET) Empirical absorption correction using spherical
harmonics, implemented in SCALE3 ABSPACK scaling algorithm.
;
_diffrn_ambient_temperature     295(2)
_diffrn_radiation_type     MoK\a
_diffrn_radiation_wavelength     0.71073
_diffrn_radiation_source     'Enhance (Mo) X-ray Source'
_diffrn_radiation_monochromator     graphite
_diffrn_measurement_device_type     'Oxford Diffraction Xcalibur'
_diffrn_measurement_method     \w
_diffrn_detector_area_resol_mean     16.0839
_diffrn_reflns_number     18135
_diffrn_reflns_av_R_equivalents     0.0387
_diffrn_reflns_av_sigmaI/netI     0.0357
_diffrn_reflns_theta_min     2.39
_diffrn_reflns_theta_max     27.00
_diffrn_reflns_theta_full     27.00
_diffrn_measured_fraction_theta_max     0.998
_diffrn_measured_fraction_theta_full     0.998
_diffrn_reflns_limit_h_min     -16
_diffrn_reflns_limit_h_max     16
_diffrn_reflns_limit_k_min     -8
_diffrn_reflns_limit_k_max     7
_diffrn_reflns_limit_l_min     -26
_diffrn_reflns_limit_l_max     26
_diffrn_standards_number     0
_diffrn_standards_interval_count     0
_diffrn_standards_interval_time     ?
_diffrn_standards_decay_%     ?
_refine_special_details
;
Refinement of <i>F</i>^2^ against ALL reflections. The weighted <i>R</i>-factor
<i>wR</i> and goodness of fit <i>S</i> are based on <i>F</i>^2^, conventional
<i>R</i>-factors <i>R</i> are based on <i>F</i>, with <i>F</i> set to zero for
negative <i>F</i>^2^. The threshold expression of <i>F</i>^2^ >
2\s(<i>F</i>^2^) is used only for calculating <i>R</i>-factors(gt) <i>etc</i>.
and is not relevant to the choice of reflections for refinement.
<i>R</i>-factors based on <i>F</i>^2^ are statistically about twice as large
as those based on <i>F</i>, and <i>R</i>- factors based on ALL data will be
even larger.
;
_reflns_number_total     3547
_reflns_number_gt     2566
_reflns_threshold_expression     I>2\s(I)
_refine_ls_structure_factor_coef     Fsqd
_refine_ls_matrix_type     full
_refine_ls_R_factor_all     0.0693
_refine_ls_R_factor_gt     0.0445
_refine_ls_wR_factor_gt     0.1030
_refine_ls_wR_factor_ref     0.1150
_refine_ls_goodness_of_fit_ref     1.075
_refine_ls_restrained_S_all     1.075
_refine_ls_number_reflns     3547
_refine_ls_number_parameters     215
_refine_ls_number_restraints     0
_refine_ls_hydrogen_treatment     mixed
_refine_ls_weighting_scheme     calc
_refine_ls_weighting_details
         'calc w=1/[\s^2^(Fo^2^)+(0.0447P)^2^+0.3347P] where P=(Fo^2^+2Fc^2^)/3'
_atom_sites_solution_hydrogens     geom
_atom_sites_solution_primary     direct
_atom_sites_solution_secondary     difmap
_refine_ls_shift/su_max     0.000
_refine_ls_shift/su_mean     0.000
_refine_diff_density_max     0.237
_refine_diff_density_min     -0.171
_refine_ls_extinction_method     none
loop_
    _atom_type_symbol
    _atom_type_description
    _atom_type_scat_dispersion_real
    _atom_type_scat_dispersion_imag
    _atom_type_scat_source
    'C' 'C' 0.0033 0.0016
                         'International Tables Vol C Tables 4.2.6.8 and 6.1.1.4'
    'H' 'H' 0.0000 0.0000
                         'International Tables Vol C Tables 4.2.6.8 and 6.1.1.4'
    'N' 'N' 0.0061 0.0033
                         'International Tables Vol C Tables 4.2.6.8 and 6.1.1.4'
    'O' 'O' 0.0106 0.0060
                         'International Tables Vol C Tables 4.2.6.8 and 6.1.1.4'
    'S' 'S' 0.1246 0.1234
                         'International Tables Vol C Tables 4.2.6.8 and 6.1.1.4'
_computing_data_collection
;
<i>CrysAlisPro CCD</i> (Oxford Diffraction, 2010)
;
_computing_cell_refinement
                             '<i>CrysAlisPro CCD</i> (Oxford Diffraction, 2010)'
_computing_data_reduction
                             '<i>CrysAlisPro RED</i> (Oxford Diffraction, 2010)'
_computing_structure_solution     '<i>SHELXS97</i> (Sheldrick, 2008)'
_computing_structure_refinement     '<i>SHELXL97</i> (Sheldrick, 2008)'
_computing_molecular_graphics
;
<i>ORTEP-3</i> (Farrugia, 1997) and
<i>CAMERON</i> (Watkin <i>et al.</i>, 1993)
;
_computing_publication_material     '<i>WinGX</i> (Farrugia, 1999)'
loop_
    _atom_site_type_symbol
    _atom_site_label
    _atom_site_fract_x
    _atom_site_fract_y
    _atom_site_fract_z
    _atom_site_U_iso_or_equiv
    _atom_site_adp_type
    _atom_site_calc_flag
    _atom_site_refinement_flags
    _atom_site_occupancy
    _atom_site_disorder_assembly
    _atom_site_disorder_group
    S S1 0.48694(4) 0.81337(8) 0.41473(2) 0.04465(17) Uani d . 1 . .
    O O2 0.28051(14) 0.2485(2) 0.48527(8) 0.0550(4) Uani d . 1 . .
    O O3 0.32640(13) 1.1217(2) 0.79728(7) 0.0595(4) Uani d . 1 . .
    N N4 0.40048(13) 0.7486(3) 0.52278(7) 0.0431(4) Uani d . 1 . .
    H H4 0.4430 0.8470 0.5390 0.052 Uiso calc R 1 . .
    N N5 0.32830(12) 0.5582(2) 0.43340(7) 0.0430(4) Uani d . 1 . .
    H H5 0.3310 0.5243 0.3934 0.052 Uiso calc R 1 . .
    C C6 0.08485(19) 0.2493(4) 0.41656(13) 0.0669(7) Uani d . 1 . .
    H H6 0.1074 0.1390 0.4448 0.080 Uiso calc R 1 . .
    C C7 -0.0087(2) 0.2288(5) 0.37313(17) 0.0873(9) Uani d . 1 . .
    H H7 -0.0479 0.1044 0.3725 0.105 Uiso calc R 1 . .
    C C8 -0.0434(2) 0.3852(7) 0.33198(16) 0.0943(10) Uani d . 1 . .
    H H8 -0.1061 0.3690 0.3029 0.113 Uiso calc R 1 . .
    C C9 0.0139(2) 0.5698(6) 0.33308(15) 0.0935(9) Uani d . 1 . .
    H H9 -0.0101 0.6793 0.3049 0.112 Uiso calc R 1 . .
    C C10 0.1081(2) 0.5928(4) 0.37639(13) 0.0715(7) Uani d . 1 . .
    H H10 0.1466 0.7182 0.3770 0.086 Uiso calc R 1 . .
    C C11 0.14488(16) 0.4324(3) 0.41824(10) 0.0464(5) Uani d . 1 . .
    C C12 0.24682(15) 0.4557(3) 0.46603(9) 0.0423(5) Uani d . 1 . .
    C C13 0.22823(17) 0.5908(4) 0.52483(10) 0.0474(5) Uani d . 1 . .
    C C14 0.33350(16) 0.6441(3) 0.56604(9) 0.0421(5) Uani d . 1 . .
    C C15 0.39945(14) 0.7009(3) 0.46044(9) 0.0369(4) Uani d . 1 . .
    C C16 0.32722(15) 0.7792(3) 0.62573(9) 0.0397(4) Uani d . 1 . .
    C C17 0.27293(16) 0.9682(3) 0.62387(9) 0.0454(5) Uani d . 1 . .
    H H17 0.2372 1.0162 0.5842 0.055 Uiso calc R 1 . .
    C C18 0.27031(16) 1.0888(3) 0.67978(9) 0.0456(5) Uani d . 1 . .
    H H18 0.2329 1.2157 0.6776 0.055 Uiso calc R 1 . .
    C C19 0.32394(16) 1.0182(3) 0.73856(9) 0.0442(5) Uani d . 1 . .
    C C20 0.38044(19) 0.8316(4) 0.74086(10) 0.0568(6) Uani d . 1 . .
    H H20 0.4175 0.7849 0.7803 0.068 Uiso calc R 1 . .
    C C21 0.38211(18) 0.7138(3) 0.68487(10) 0.0521(5) Uani d . 1 . .
    H H21 0.4208 0.5885 0.6869 0.063 Uiso calc R 1 . .
    C C22 0.2770(3) 1.3220(4) 0.79812(12) 0.0780(8) Uani d . 1 . .
    H H22A 0.2851 1.3747 0.8421 0.117 Uiso calc R 1 . .
    H H22B 0.2022 1.3093 0.7818 0.117 Uiso calc R 1 . .
    H H22C 0.3101 1.4179 0.7710 0.117 Uiso calc R 1 . .
    H H2 0.345(2) 0.244(4) 0.5073(14) 0.081(9) Uiso d . 1 . .
    H H13A 0.1920(17) 0.726(3) 0.5100(10) 0.054(6) Uiso d . 1 . .
    H H13B 0.1841(16) 0.512(3) 0.5504(10) 0.054(6) Uiso d . 1 . .
    H H14 0.3700(14) 0.504(3) 0.5815(9) 0.045(5) Uiso d . 1 . .
loop_
    _atom_site_aniso_label
    _atom_site_aniso_U_11
    _atom_site_aniso_U_22
    _atom_site_aniso_U_33
    _atom_site_aniso_U_12
    _atom_site_aniso_U_13
    _atom_site_aniso_U_23
    S1 0.0494(3) 0.0552(3) 0.0309(3) -0.0148(2) 0.0107(2) -0.0048(2)
    O2 0.0585(10) 0.0531(9) 0.0499(9) -0.0108(8) -0.0050(8) 0.0045(7)
    O3 0.0839(11) 0.0644(10) 0.0302(7) 0.0027(8) 0.0081(7) -0.0087(7)
    N4 0.0473(9) 0.0555(10) 0.0274(8) -0.0184(8) 0.0085(7) -0.0080(7)
    N5 0.0476(9) 0.0550(10) 0.0273(8) -0.0169(8) 0.0091(7) -0.0080(7)
    C6 0.0521(14) 0.0733(16) 0.0741(17) -0.0193(12) 0.0038(12) -0.0066(13)
    C7 0.0505(16) 0.109(2) 0.099(2) -0.0249(16) -0.0020(16) -0.028(2)
    C8 0.0495(16) 0.148(3) 0.079(2) -0.002(2) -0.0135(14) -0.032(2)
    C9 0.0699(19) 0.129(3) 0.074(2) 0.0122(19) -0.0166(15) 0.0102(19)
    C10 0.0617(15) 0.0838(17) 0.0648(17) -0.0053(14) -0.0065(13) 0.0077(14)
    C11 0.0424(11) 0.0614(13) 0.0356(10) -0.0074(10) 0.0068(9) -0.0083(9)
    C12 0.0442(11) 0.0490(11) 0.0338(10) -0.0113(9) 0.0061(8) -0.0011(9)
    C13 0.0492(12) 0.0613(14) 0.0335(11) -0.0173(11) 0.0122(9) -0.0069(10)
    C14 0.0493(11) 0.0496(12) 0.0278(10) -0.0084(10) 0.0072(8) -0.0008(8)
    C15 0.0373(10) 0.0436(10) 0.0293(9) -0.0026(8) 0.0028(8) -0.0008(8)
    C16 0.0418(10) 0.0504(11) 0.0276(9) -0.0110(9) 0.0076(8) -0.0007(8)
    C17 0.0509(12) 0.0593(13) 0.0251(9) -0.0048(10) 0.0015(8) 0.0054(9)
    C18 0.0528(12) 0.0487(11) 0.0362(11) -0.0010(10) 0.0093(9) 0.0011(9)
    C19 0.0541(12) 0.0522(12) 0.0273(9) -0.0091(10) 0.0091(9) -0.0020(8)
    C20 0.0732(15) 0.0646(14) 0.0294(11) 0.0062(12) -0.0038(10) 0.0006(10)
    C21 0.0633(14) 0.0564(13) 0.0352(11) 0.0064(11) 0.0016(10) -0.0011(9)
    C22 0.134(3) 0.0563(15) 0.0468(14) -0.0004(15) 0.0242(15) -0.0084(11)
_geom_special_details
;
All s.u.'s (except the s.u. in the dihedral angle between two l.s. planes) are
estimated using the full covariance matrix. The cell s.u.'s are taken into
account individually in the estimation of s.u.'s in distances, angles and
torsion angles; correlations between s.u.'s in cell parameters are only used
when they are defined by crystal symmetry. An approximate (isotropic)
treatment of cell s.u.'s is used for estimating s.u.'s involving l.s. planes.
;
loop_
    _geom_bond_atom_site_label_1
    _geom_bond_atom_site_label_2
    _geom_bond_site_symmetry_2
    _geom_bond_distance
    _geom_bond_publ_flag
    S1 C15 . 1.7033(18) ?
    O2 C12 . 1.420(2) ?
    O2 H2 . 0.87(3) ?
    O3 C19 . 1.376(2) ?
    O3 C22 . 1.415(3) ?
    N4 C15 . 1.321(2) ?
    N4 C14 . 1.469(2) ?
    N4 H4 . 0.8600 ?
    N5 C15 . 1.340(2) ?
    N5 C12 . 1.456(2) ?
    N5 H5 . 0.8600 ?
    C6 C11 . 1.383(3) ?
    C6 C7 . 1.386(4) ?
    C6 H6 . 0.9300 ?
    C7 C8 . 1.340(4) ?
    C7 H7 . 0.9300 ?
    C8 C9 . 1.374(5) ?
    C8 H8 . 0.9300 ?
    C9 C10 . 1.393(4) ?
    C9 H9 . 0.9300 ?
    C10 C11 . 1.373(3) ?
    C10 H10 . 0.9300 ?
    C11 C12 . 1.516(3) ?
    C12 C13 . 1.531(3) ?
    C13 C14 . 1.513(3) ?
    C13 H13A . 1.00(2) ?
    C13 H13B . 0.96(2) ?
    C14 C16 . 1.513(3) ?
    C14 H14 . 1.029(19) ?
    C16 C17 . 1.377(3) ?
    C16 C21 . 1.382(3) ?
    C17 C18 . 1.390(3) ?
    C17 H17 . 0.9300 ?
    C18 C19 . 1.381(3) ?
    C18 H18 . 0.9300 ?
    C19 C20 . 1.378(3) ?
    C20 C21 . 1.379(3) ?
    C20 H20 . 0.9300 ?
    C21 H21 . 0.9300 ?
    C22 H22A . 0.9600 ?
    C22 H22B . 0.9600 ?
    C22 H22C . 0.9600 ?
loop_
    _geom_angle_atom_site_label_1
    _geom_angle_atom_site_label_2
    _geom_angle_atom_site_label_3
    _geom_angle_site_symmetry_1
    _geom_angle_site_symmetry_3
    _geom_angle
    _geom_angle_publ_flag
    C12 O2 H2 . . 113.2(17) ?
    C19 O3 C22 . . 118.80(17) ?
    C15 N4 C14 . . 124.10(16) ?
    C15 N4 H4 . . 117.9 ?
    C14 N4 H4 . . 117.9 ?
    C15 N5 C12 . . 125.57(15) ?
    C15 N5 H5 . . 117.2 ?
    C12 N5 H5 . . 117.2 ?
    C11 C6 C7 . . 120.6(3) ?
    C11 C6 H6 . . 119.7 ?
    C7 C6 H6 . . 119.7 ?
    C8 C7 C6 . . 121.1(3) ?
    C8 C7 H7 . . 119.4 ?
    C6 C7 H7 . . 119.4 ?
    C7 C8 C9 . . 119.6(3) ?
    C7 C8 H8 . . 120.2 ?
    C9 C8 H8 . . 120.2 ?
    C8 C9 C10 . . 120.0(3) ?
    C8 C9 H9 . . 120.0 ?
    C10 C9 H9 . . 120.0 ?
    C11 C10 C9 . . 120.7(3) ?
    C11 C10 H10 . . 119.6 ?
    C9 C10 H10 . . 119.6 ?
    C10 C11 C6 . . 118.0(2) ?
    C10 C11 C12 . . 121.35(19) ?
    C6 C11 C12 . . 120.7(2) ?
    O2 C12 N5 . . 109.84(16) ?
    O2 C12 C11 . . 106.63(16) ?
    N5 C12 C11 . . 109.27(15) ?
    O2 C12 C13 . . 111.57(17) ?
    N5 C12 C13 . . 108.21(15) ?
    C11 C12 C13 . . 111.30(16) ?
    C14 C13 C12 . . 110.72(17) ?
    C14 C13 H13A . . 108.1(12) ?
    C12 C13 H13A . . 110.4(12) ?
    C14 C13 H13B . . 109.6(12) ?
    C12 C13 H13B . . 108.1(12) ?
    H13A C13 H13B . . 109.9(17) ?
    N4 C14 C16 . . 109.86(15) ?
    N4 C14 C13 . . 106.90(16) ?
    C16 C14 C13 . . 116.45(17) ?
    N4 C14 H14 . . 107.9(10) ?
    C16 C14 H14 . . 107.9(11) ?
    C13 C14 H14 . . 107.6(11) ?
    N4 C15 N5 . . 118.50(16) ?
    N4 C15 S1 . . 121.63(14) ?
    N5 C15 S1 . . 119.87(13) ?
    C17 C16 C21 . . 118.15(18) ?
    C17 C16 C14 . . 123.44(17) ?
    C21 C16 C14 . . 118.37(19) ?
    C16 C17 C18 . . 121.58(18) ?
    C16 C17 H17 . . 119.2 ?
    C18 C17 H17 . . 119.2 ?
    C19 C18 C17 . . 119.23(19) ?
    C19 C18 H18 . . 120.4 ?
    C17 C18 H18 . . 120.4 ?
    O3 C19 C20 . . 115.45(18) ?
    O3 C19 C18 . . 124.77(19) ?
    C20 C19 C18 . . 119.79(18) ?
    C19 C20 C21 . . 120.2(2) ?
    C19 C20 H20 . . 119.9 ?
    C21 C20 H20 . . 119.9 ?
    C20 C21 C16 . . 121.1(2) ?
    C20 C21 H21 . . 119.5 ?
    C16 C21 H21 . . 119.5 ?
    O3 C22 H22A . . 109.5 ?
    O3 C22 H22B . . 109.5 ?
    H22A C22 H22B . . 109.5 ?
    O3 C22 H22C . . 109.5 ?
    H22A C22 H22C . . 109.5 ?
    H22B C22 H22C . . 109.5 ?
loop_
    _geom_torsion_atom_site_label_1
    _geom_torsion_atom_site_label_2
    _geom_torsion_atom_site_label_3
    _geom_torsion_atom_site_label_4
    _geom_torsion_site_symmetry_1
    _geom_torsion_site_symmetry_2
    _geom_torsion_site_symmetry_3
    _geom_torsion_site_symmetry_4
    _geom_torsion
    _geom_torsion_publ_flag
    C11 C6 C7 C8 . . . . -0.2(4) ?
    C6 C7 C8 C9 . . . . -0.5(5) ?
    C7 C8 C9 C10 . . . . 0.5(5) ?
    C8 C9 C10 C11 . . . . 0.1(4) ?
    C9 C10 C11 C6 . . . . -0.8(4) ?
    C9 C10 C11 C12 . . . . -179.5(2) ?
    C7 C6 C11 C10 . . . . 0.9(4) ?
    C7 C6 C11 C12 . . . . 179.6(2) ?
    C15 N5 C12 O2 . . . . -101.5(2) ?
    C15 N5 C12 C11 . . . . 141.84(19) ?
    C15 N5 C12 C13 . . . . 20.5(3) ?
    C10 C11 C12 O2 . . . . -161.1(2) ?
    C6 C11 C12 O2 . . . . 20.3(2) ?
    C10 C11 C12 N5 . . . . -42.4(3) ?
    C6 C11 C12 N5 . . . . 138.9(2) ?
    C10 C11 C12 C13 . . . . 77.0(3) ?
    C6 C11 C12 C13 . . . . -101.6(2) ?
    O2 C12 C13 C14 . . . . 70.8(2) ?
    N5 C12 C13 C14 . . . . -50.2(2) ?
    C11 C12 C13 C14 . . . . -170.27(18) ?
    C15 N4 C14 C16 . . . . -161.66(18) ?
    C15 N4 C14 C13 . . . . -34.5(3) ?
    C12 C13 C14 N4 . . . . 56.3(2) ?
    C12 C13 C14 C16 . . . . 179.46(17) ?
    C14 N4 C15 N5 . . . . 4.5(3) ?
    C14 N4 C15 S1 . . . . -174.57(15) ?
    C12 N5 C15 N4 . . . . 3.2(3) ?
    C12 N5 C15 S1 . . . . -177.72(15) ?
    N4 C14 C16 C17 . . . . 69.8(2) ?
    C13 C14 C16 C17 . . . . -51.9(3) ?
    N4 C14 C16 C21 . . . . -107.7(2) ?
    C13 C14 C16 C21 . . . . 130.6(2) ?
    C21 C16 C17 C18 . . . . -1.7(3) ?
    C14 C16 C17 C18 . . . . -179.17(18) ?
    C16 C17 C18 C19 . . . . 0.4(3) ?
    C22 O3 C19 C20 . . . . 175.4(2) ?
    C22 O3 C19 C18 . . . . -4.4(3) ?
    C17 C18 C19 O3 . . . . -179.22(18) ?
    C17 C18 C19 C20 . . . . 1.0(3) ?
    O3 C19 C20 C21 . . . . 179.17(19) ?
    C18 C19 C20 C21 . . . . -1.0(3) ?
    C19 C20 C21 C16 . . . . -0.3(3) ?
    C17 C16 C21 C20 . . . . 1.6(3) ?
    C14 C16 C21 C20 . . . . 179.26(19) ?
loop_
    _geom_hbond_atom_site_label_D
    _geom_hbond_atom_site_label_H
    _geom_hbond_atom_site_label_A
    _geom_hbond_site_symmetry_A
    _geom_hbond_distance_DH
    _geom_hbond_distance_HA
    _geom_hbond_distance_DA
    _geom_hbond_angle_DHA
    _geom_hbond_publ_flag
    O2 H2 S1 3_666 0.88(3) 2.51(3) 3.3688(18) 169(2) yes
    C14 H14 S1 3_666 1.030(19) 2.695(18) 3.666(2) 157.0(14) yes
    N4 H4 S1 3_676 0.86 2.47 3.2990(19) 163 yes
    N5 H5 O3 4_575 0.86 2.18 3.032(2) 169 yes
    C20 H20 S1 4_576 0.93 2.86 3.772(2) 166 yes
    C6 H6 O2 . 0.93 2.33 2.671(3) 101 ?
data_global
_journal_data_validation_number     ?
_journal_date_recd_electronic     2011-01-21
_journal_date_accepted     2011-03-03
_journal_name_full     'Acta Crystallographica, Section E'
_journal_year     2011
_journal_volume     67
_journal_issue      4
_journal_page_first     o815
_journal_page_last     o815
_journal_paper_category     QO
_journal_coeditor_code     BV2177
_publ_contact_author_name     'H.C. Devarajegowda'
_publ_contact_author_address
;
Department of Physics
Yuvaraja's College (Constituent College)
University of Mysore, Mysore-570005
Karnataka,India
;
_publ_contact_author_email     'devarajegowda@yahoo.com'
_publ_contact_author_fax     '+91 0821 2419292'
_publ_contact_author_phone     '+91 0821 2518101'
_publ_section_title
;
4-Hydroxy-6-(4-methoxyphenyl)-4-phenyl-1,3-diazinane-2-thione
;
loop_
    _publ_author_name
    _publ_author_address
    'H. C. Devarajegowda'
;
Department of Physics
Yuvaraja's College (Constituent College)
University of Mysore, Mysore 570 005
Karnataka, India
;
    'K. R. Roopashree'
;
Department of Physics
Yuvaraja's College (Constituent College)
University of Mysore, Mysore 570 005
Karnataka, India
;
    'Irfan Ali Mohammed'
;
Department of Pharmaceutical Chemistry
Sri Adichunchangiri College of Pharmacy,
B.G. Nagar 571 448
Mandya, Karnataka, India
;
    'Mahalakshmi'
;
Department of Physics
Yuvaraja's College (Constituent College)
University of Mysore, Mysore 570 005
Karnataka, India
;
    'Ravish Sankolli'
;
Solid State and Structural Chemistry Unit
Indian Institute of Science
Bangalore 12
Karnataka, India
;
_exptl_special_details
;
IR (KBr): 3407 (OH), 3239 (2\% NH), 3120, 2915,
(C-H), 1667 (C=O), 1581 (CH=CH), 1242 (C-S-C),
1077(C-O-C).
^1^H NMR: 12.2 (s, NH), 7.1-7.8 (m, Ar-H, 10H),
6.7 (d, =CH, ^1^H), 6.2(d, =CH, ^1^H), 3.72 (s, ^3^H, -OCH~3~)2.23
(s,^1^H,OH).
;
