# Supplementary material for: 4-Hy­droxy-6-(4-meth­oxy­phen­yl)-4-phenyl-1,3-diazinane-2-thione
Source: Acta Crystallogr Sect E Struct Rep Online. 2011 Mar 9;67(Pt 4):o815. doi: 10.1107/S1600536811008002 (PMC3099814; doi:10.1107/S1600536811008002)
Supplement: Supplementary file 2 [file e-67-0o815-Isup2.hkl]

#
# h,k,l, Fc-squared, Fo-squared, sigma(Fo-squared) and status flag
#
data_I
_shelx_title ' ITTP1-HOSA5-m in P2(1)/c'
_shelx_refln_list_code          4
_shelx_F_calc_maximum      136.67
_exptl_crystal_F_000       664.00
_reflns_d_resolution_high  0.7828
 
loop_
 _symmetry_equiv_pos_as_xyz
 'x, y, z'
 '-x, y+1/2, -z+1/2'
 '-x, -y, -z'
 'x, -y-1/2, z-1/2'
 
_cell_length_a    12.6016
_cell_length_b     6.3375
_cell_length_c    20.6637
_cell_angle_alpha  90.000
_cell_angle_beta   97.890
_cell_angle_gamma  90.000
 
_shelx_F_squared_multiplier     1.000
 
loop_
 _refln_index_h
 _refln_index_k
 _refln_index_l
 _refln_F_squared_calc
 _refln_F_squared_meas
 _refln_F_squared_sigma
 _refln_observed_status
   2   0   0     3620.45     3461.38     17.00 o
   3   0   0    18679.47    18358.77     63.51 o
   4   0   0      950.59      940.08     11.84 o
   5   0   0     3028.08     3085.00     24.02 o
   6   0   0      806.65      830.85     17.66 o
   7   0   0       10.57       16.38      4.65 o
   8   0   0     1183.29     1303.71     39.51 o
   9   0   0      120.72      160.75     15.15 o
  10   0   0      340.12      335.78     17.55 o
  11   0   0      347.00      428.80     20.95 o
  12   0   0      403.03      471.18     23.11 o
  13   0   0        3.54       21.64      6.14 o
  14   0   0       33.22       17.62     19.37 o
  15   0   0       76.03       89.24     15.70 o
   1   1   0      425.03      425.92      5.18 o
   2   1   0     6565.50     6587.17     20.92 o
   3   1   0    12857.53    12753.60     44.60 o
   4   1   0     2269.57     2221.06     12.67 o
   5   1   0      223.98      233.37      5.16 o
   6   1   0     2075.14     2082.45     18.72 o
   7   1   0      102.47      102.95      4.67 o
   8   1   0       81.23       84.94      4.94 o
   9   1   0      168.16      174.26      7.55 o
  10   1   0       48.14       45.95      4.92 o
  11   1   0      406.82      416.71     15.66 o
  12   1   0      335.52      346.08     14.65 o
  13   1   0      321.79      346.57     16.75 o
  14   1   0       63.62       69.59      8.00 o
  15   1   0        0.09        0.00      4.46 o
   0   2   0     4890.81     4820.25     27.67 o
   1   2   0     3712.50     3759.26     19.69 o
   2   2   0     4302.91     4179.27     26.71 o
   3   2   0        0.19        1.53      0.88 o
   4   2   0       52.09       70.18      2.97 o
   5   2   0       26.38       20.69      2.35 o
   6   2   0        0.42        0.64      0.78 o
   7   2   0      140.89      149.55      5.32 o
   8   2   0      162.80      147.89      5.22 o
   9   2   0      718.84      684.41     23.07 o
  10   2   0      886.81      868.48     20.52 o
  11   2   0        4.23        1.22      3.00 o
  12   2   0       12.01       12.05      3.75 o
  13   2   0        0.49        0.00      5.55 o
  14   2   0        7.08        1.15      3.67 o
  15   2   0        0.58        0.00      4.98 o
   1   3   0       19.32       39.16      2.39 o
   2   3   0     1201.56     1324.94     13.44 o
   3   3   0      179.82      163.48      4.88 o
   4   3   0      655.21      644.25     10.33 o
   5   3   0      407.98      428.58      9.19 o
   6   3   0       38.45       38.89      2.52 o
   7   3   0       17.14       17.42      2.15 o
   8   3   0      166.09      154.80      7.43 o
   9   3   0       33.71       65.76      6.62 o
  10   3   0        0.73        0.00      2.68 o
  11   3   0        0.16        0.00      4.27 o
  12   3   0       92.33       83.96     10.58 o
  13   3   0       45.23       35.29      7.35 o
  14   3   0       10.64       17.44      5.27 o
   0   4   0      339.98      357.51     11.25 o
   1   4   0       70.20       67.33      3.66 o
   2   4   0       10.03        6.27      1.38 o
   3   4   0       76.36       75.97      3.13 o
   4   4   0        0.05        1.24      0.84 o
   5   4   0       17.02       18.14      2.90 o
   6   4   0       63.81       55.02      4.10 o
   7   4   0       19.04       23.13      5.25 o
   8   4   0       33.38       40.50      7.18 o
   9   4   0       77.89       81.83      9.57 o
  10   4   0       66.85       61.59      8.99 o
  11   4   0        0.50        3.36      3.57 o
  12   4   0       38.08       43.17      8.17 o
  13   4   0        0.05        0.00      4.20 o
   1   5   0       13.63       11.47      2.13 o
   2   5   0       71.87       77.26      4.71 o
   3   5   0        2.85        2.34      1.34 o
   4   5   0        5.33        3.08      1.69 o
   5   5   0       74.27       64.65      5.77 o
   6   5   0       95.30       86.22      7.85 o
   7   5   0        2.38        0.00      5.23 o
   8   5   0       26.31       16.02      4.49 o
   9   5   0       39.37       45.07      7.69 o
  10   5   0       69.60       81.35     10.42 o
  11   5   0        1.15        0.00      3.87 o
  12   5   0        8.61        4.81      4.07 o
   0   6   0       19.46       13.29      4.34 o
   1   6   0      163.29      167.79      8.05 o
   2   6   0      108.68      119.23      6.84 o
   3   6   0       39.64       45.11      4.76 o
   4   6   0       16.11       20.60      3.85 o
   5   6   0        9.96        6.45      4.06 o
   6   6   0       97.09      107.96     12.88 o
   7   6   0       66.93       50.52      9.28 o
   8   6   0        0.78        0.00      7.84 o
   9   6   0        0.32        0.00      4.68 o
  10   6   0        0.05        0.00      3.61 o
   1   7   0        5.52        3.97      2.47 o
   2   7   0       19.74       12.44      4.49 o
   3   7   0        2.89        4.71      4.73 o
   4   7   0        2.84        0.64      3.50 o
   5   7   0        3.76        6.38      3.57 o
   6   7   0       34.30       30.09      6.83 o
   7   7   0       13.23       14.35      4.39 o
   8   7   0        1.49        0.00      6.07 o
   0   8   0       20.37       35.66     16.82 o
   1   8   0       16.70       15.86      6.34 o
   2   8   0       11.92       13.69      6.85 o
 -15   1   1        2.10        0.22      3.38 o
 -14   1   1       17.67       13.17      3.92 o
 -13   1   1        1.05        1.35      3.73 o
 -12   1   1        3.99        4.15      2.83 o
 -11   1   1       51.16       56.92      5.24 o
 -10   1   1      341.22      321.18     10.05 o
  -9   1   1      505.86      517.52     11.88 o
  -8   1   1       13.88       10.69      2.41 o
  -7   1   1       19.51       22.93      2.36 o
  -6   1   1      485.37      503.42      8.90 o
  -5   1   1     1548.64     1522.94     14.62 o
  -4   1   1     4941.17     4929.82     29.86 o
  -3   1   1     1793.36     1793.42     11.47 o
  -2   1   1       33.70       35.50      1.98 o
  -1   1   1     1824.52     1805.95     10.04 o
   0   1   1     6361.70     5934.71     18.36 o
   1   1   1    11110.94    11053.46     33.07 o
   2   1   1     3738.96     3635.04     15.73 o
   3   1   1       58.43       47.14      1.72 o
   4   1   1        7.96       10.49      1.19 o
   5   1   1        7.29        9.62      1.52 o
   6   1   1      136.40      128.66      4.88 o
   7   1   1       20.34       13.97      2.15 o
   8   1   1        0.42        1.77      1.62 o
   9   1   1      322.55      321.96     12.59 o
  10   1   1        9.74        4.46      2.53 o
  11   1   1      246.14      237.82     11.19 o
  12   1   1       63.60       59.05      5.96 o
  13   1   1       55.28       68.05     10.53 o
  14   1   1       18.06       17.52      4.83 o
  15   1   1        1.09        0.00      4.25 o
 -15   2   1       13.16       11.69      4.86 o
 -14   2   1        4.41        3.61      4.41 o
 -13   2   1        2.94        5.85      3.60 o
 -12   2   1       16.80       21.13      4.32 o
 -11   2   1       31.15       38.53      5.48 o
 -10   2   1      570.08      568.07     23.98 o
  -9   2   1       61.83       56.63      3.07 o
  -8   2   1       25.35       23.15      1.84 o
  -7   2   1       10.76       10.99      1.45 o
  -6   2   1       15.29        6.83      1.82 o
  -5   2   1      152.86      159.70      6.02 o
  -4   2   1      111.51      114.17      3.43 o
  -3   2   1      121.82      109.05      3.53 o
  -2   2   1       40.69       38.02      1.75 o
  -1   2   1     3255.00     3165.34     17.59 o
   0   2   1      398.45      370.40      4.90 o
   1   2   1       68.45       72.47      2.27 o
   2   2   1       94.87       86.91      2.51 o
   3   2   1       49.23       56.68      2.01 o
   4   2   1     1030.32     1009.83     13.60 o
   5   2   1      626.42      603.23     15.13 o
   6   2   1     1013.11     1007.56     14.47 o
   7   2   1      474.77      413.17     10.95 o
   8   2   1        4.63        4.65      1.48 o
   9   2   1      369.68      324.55      9.33 o
  10   2   1       74.19       64.05      5.83 o
  11   2   1      109.75      119.62      9.66 o
  12   2   1       61.09       52.21      7.35 o
  13   2   1       17.68       22.85      4.74 o
  14   2   1        9.90       17.29      5.27 o
  15   2   1        9.31        8.09      4.66 o
 -14   3   1       37.46       34.08      6.52 o
 -13   3   1       11.21       12.03      3.95 o
 -12   3   1       45.38       34.29      7.20 o
 -11   3   1       32.79       34.53      6.62 o
 -10   3   1       42.91       39.42      5.37 o
  -9   3   1      107.99      102.39      9.47 o
  -8   3   1      304.62      296.36     10.52 o
  -7   3   1      392.49      368.62     14.12 o
  -6   3   1     1042.37      962.08     35.06 o
  -5   3   1     1166.70     1124.74     26.54 o
  -4   3   1      446.65      400.78     10.57 o
  -3   3   1      260.41      218.70      5.86 o
  -2   3   1      388.23      364.53      5.65 o
  -1   3   1     1102.45     1094.79     11.08 o
   0   3   1      531.34      507.49      7.05 o
   1   3   1        0.08        0.54      0.77 o
   2   3   1      414.22      362.69      6.47 o
   3   3   1     1290.37     1329.66     14.88 o
   4   3   1     1095.39     1048.99     24.73 o
   5   3   1       90.79       81.42      3.73 o
   6   3   1       78.44       64.40      4.45 o
   7   3   1        9.33        9.07      1.35 o
   8   3   1      117.84      103.22      4.39 o
   9   3   1       30.56       32.87      4.84 o
  10   3   1        0.12        0.00      2.71 o
  11   3   1        0.02        0.00      3.48 o
  12   3   1        6.41        9.36      4.70 o
  13   3   1       15.55       12.44      5.16 o
  14   3   1        6.48        5.27      7.83 o
 -13   4   1        2.36        0.00      5.93 o
 -12   4   1        7.59        4.73      4.07 o
 -11   4   1       18.68       16.92      5.14 o
 -10   4   1        4.48        0.17      3.64 o
  -9   4   1       11.81        5.58      3.72 o
  -8   4   1      191.44      187.24     13.61 o
  -7   4   1       24.56       21.49      4.60 o
  -6   4   1       17.05       13.04      3.81 o
  -5   4   1        6.11        5.60      1.87 o
  -4   4   1      121.45      139.91      5.65 o
  -3   4   1      144.11      142.15      3.99 o
  -2   4   1      347.40      361.07      7.10 o
  -1   4   1      106.19       90.80      4.21 o
   0   4   1        6.40       12.45      1.58 o
   1   4   1       14.66        9.60      1.81 o
   2   4   1      607.97      586.73     10.85 o
   3   4   1      168.38      162.75      5.91 o
   4   4   1        4.88        1.75      1.20 o
   5   4   1      136.43      134.01      6.76 o
   6   4   1      209.77      208.92      9.19 o
   7   4   1      736.36      761.75     31.33 o
   8   4   1      513.92      484.73     21.96 o
   9   4   1       44.13       51.29      7.70 o
  10   4   1       44.31       52.13      8.10 o
  11   4   1       42.91       46.05      7.36 o
  12   4   1       25.88       32.19      6.35 o
  13   4   1       56.44       45.87      8.73 o
 -12   5   1        6.76        0.91      4.28 o
 -11   5   1       80.29       71.04     10.30 o
 -10   5   1       85.89       88.88     10.93 o
  -9   5   1        6.04        0.00      3.71 o
  -8   5   1       24.53       34.27      9.39 o
  -7   5   1       49.77       64.11      8.58 o
  -6   5   1      509.59      517.90     20.38 o
  -5   5   1      465.50      466.04     14.44 o
  -4   5   1      227.13      230.76      8.54 o
  -3   5   1       81.17       84.00      5.39 o
  -2   5   1       17.20       18.17      2.29 o
  -1   5   1      119.47      103.32      5.17 o
   0   5   1      437.09      452.78     11.54 o
   1   5   1        2.18        2.63      1.38 o
   2   5   1       47.77       47.61      3.87 o
   3   5   1       96.83       97.93      5.23 o
   4   5   1      194.95      205.51      8.40 o
   5   5   1      217.76      238.49     10.35 o
   6   5   1       95.06       97.93      8.45 o
   7   5   1       91.66      111.05     10.94 o
   8   5   1       39.61       27.54      7.52 o
   9   5   1       23.97       13.66      5.48 o
  10   5   1        1.59        2.15      3.65 o
  11   5   1        0.23        0.75      4.13 o
  12   5   1       11.19       16.63      5.99 o
 -10   6   1        0.44        3.49      4.90 o
  -9   6   1        1.21        0.10      8.73 o
  -8   6   1        0.78        0.00      5.36 o
  -7   6   1        6.57        0.00      6.46 o
  -6   6   1       11.78        1.15      4.20 o
  -5   6   1       16.44        6.65      3.77 o
  -4   6   1        8.35        3.71      4.24 o
  -3   6   1      271.50      286.25     11.54 o
  -2   6   1      148.69      167.31      8.09 o
  -1   6   1        1.63        2.45      1.87 o
   0   6   1        6.57        1.84      1.75 o
   1   6   1       33.47       35.38      3.99 o
   2   6   1        6.18        2.81      2.46 o
   3   6   1       13.43        7.07      2.42 o
   4   6   1        0.13        1.81      4.80 o
   5   6   1       13.40       14.19      3.61 o
   6   6   1        5.70        0.00      4.18 o
   7   6   1       25.37       22.23      5.91 o
   8   6   1       61.49       71.59     10.15 o
   9   6   1       92.17      111.94     11.26 o
  10   6   1       10.33       11.56      4.19 o
  -8   7   1        0.06        0.00      6.99 o
  -7   7   1        6.36        1.38      5.10 o
  -6   7   1       13.75       11.23      6.09 o
  -5   7   1       18.19       17.05      8.74 o
  -4   7   1       15.05       16.77      4.82 o
  -3   7   1        0.43        2.64      3.35 o
  -2   7   1       14.28        1.23      3.71 o
  -1   7   1        0.57        0.00      2.97 o
   0   7   1        1.31        0.00      2.23 o
   1   7   1       11.44       13.14      3.16 o
   2   7   1        0.01        0.19      3.32 o
   3   7   1        4.79        5.01      3.47 o
   4   7   1        3.42        2.56      3.28 o
   5   7   1       35.41       25.25      5.23 o
   6   7   1       80.52       86.65      9.82 o
   7   7   1       25.92       22.65      7.84 o
  -2   8   1        1.35        1.94      4.31 o
  -1   8   1        7.92        2.64      5.04 o
   0   8   1        1.14        0.00      8.40 o
   1   8   1        2.54        0.00     10.98 o
   2   8   1        0.57        0.00     10.31 o
 -16   0   2        1.21        8.24      7.07 o
 -15   0   2       28.87       41.08     10.91 o
 -14   0   2       13.17       16.48      8.86 o
 -13   0   2       78.18       87.28     10.32 o
 -12   0   2      563.71      545.72     31.83 o
 -11   0   2      432.41      512.47     28.86 o
 -10   0   2      222.74      216.12     13.76 o
  -9   0   2      167.78      151.45      9.67 o
  -8   0   2     1601.36     1587.02     30.05 o
  -7   0   2      261.83      256.20      9.41 o
  -6   0   2      538.71      464.00     10.75 o
  -5   0   2       26.21       32.08      2.52 o
  -4   0   2      950.41     1048.87     11.48 o
  -3   0   2    13060.02    14309.33     36.46 o
  -2   0   2     4300.83     4212.51     21.84 o
  -1   0   2     1562.31     1572.64     14.05 o
   1   0   2     1173.19     1082.31     11.36 o
   2   0   2     2050.83     1989.87     18.10 o
   3   0   2     1138.01     1060.95     15.68 o
   4   0   2       33.17       26.10      2.60 o
   5   0   2      434.76      468.93     16.40 o
   6   0   2     3742.95     3942.20     64.38 o
   7   0   2        4.32        2.63      2.81 o
   8   0   2       82.26      114.03     10.49 o
   9   0   2       15.61       16.83      4.72 o
  10   0   2        0.73        4.05      3.60 o
  11   0   2        5.26        4.48      4.57 o
  12   0   2        0.81        6.00      4.20 o
  13   0   2       92.69       89.43     11.00 o
  14   0   2        0.01        0.00      7.17 o
  15   0   2       78.67       93.71     16.86 o
 -15   1   2        4.98        1.96      3.68 o
 -14   1   2       30.06       24.05      4.88 o
 -13   1   2       18.03       22.65      5.42 o
 -12   1   2      138.77      137.88      8.13 o
 -11   1   2       13.16       15.85      2.89 o
 -10   1   2      425.48      439.45     12.76 o
  -9   1   2      433.64      409.52     12.97 o
  -8   1   2       73.39       62.76      4.58 o
  -7   1   2        2.87        0.00      1.75 o
  -6   1   2       80.08       59.48      3.27 o
  -5   1   2      526.92      514.24      6.97 o
  -4   1   2      260.92      296.90      3.94 o
  -3   1   2     9580.06     9655.86     34.39 o
  -2   1   2       25.93       28.05      1.47 o
  -1   1   2      394.95      363.79      4.72 o
   0   1   2     3536.77     3284.53     10.39 o
   1   1   2     5498.71     5406.76     16.57 o
   2   1   2     7450.47     7666.52     26.52 o
   3   1   2     6614.40     6840.18     21.92 o
   4   1   2     2954.53     3060.06     16.82 o
   5   1   2      261.45      231.12      6.33 o
   6   1   2       90.17       71.95      4.06 o
   7   1   2      639.89      606.85     13.21 o
   8   1   2      918.17      826.41     16.67 o
   9   1   2       86.97       81.92      6.57 o
  10   1   2        0.75        0.50      2.56 o
  11   1   2       62.02       68.90      6.31 o
  12   1   2      148.21      145.06      9.34 o
  13   1   2      340.57      361.59     17.62 o
  14   1   2       92.01      106.05     10.15 o
  15   1   2       30.61       41.90      9.85 o
 -15   2   2        3.39        0.00      4.01 o
 -14   2   2       30.70       37.55      7.41 o
 -13   2   2       12.29       15.96      3.98 o
 -12   2   2       16.56       24.14      5.81 o
 -11   2   2       81.00       86.42      7.11 o
 -10   2   2     1745.50     1695.11     43.26 o
  -9   2   2      182.17      163.92      6.02 o
  -8   2   2       34.24       30.38      2.33 o
  -7   2   2      307.50      298.11     13.22 o
  -6   2   2      338.48      290.05      7.84 o
  -5   2   2     3335.95     3554.27     46.78 o
  -4   2   2      166.58      169.39      6.41 o
  -3   2   2      661.14      691.25     12.29 o
  -2   2   2       83.32       70.69      2.32 o
  -1   2   2      515.69      494.28      5.65 o
   0   2   2     1578.89     1573.97     10.12 o
   1   2   2      907.27      862.09      7.85 o
   2   2   2     1514.25     1549.40     11.19 o
   3   2   2        6.72        6.63      0.93 o
   4   2   2        5.13        1.64      1.45 o
   5   2   2      243.79      265.65      7.47 o
   6   2   2      179.21      181.24      5.89 o
   7   2   2        0.26        0.21      1.27 o
   8   2   2       23.80       20.59      2.48 o
   9   2   2      226.46      220.90      8.51 o
  10   2   2       18.53       15.07      2.93 o
  11   2   2        6.55        6.71      4.56 o
  12   2   2        8.16        6.52      3.54 o
  13   2   2       28.01       24.61      5.44 o
  14   2   2       13.40        6.30      4.79 o
  15   2   2       72.81       61.72      9.72 o
 -14   3   2        7.02        4.61      3.82 o
 -13   3   2        0.30        0.00      6.23 o
 -12   3   2       34.72       32.33      6.92 o
 -11   3   2       65.09       52.17      7.77 o
 -10   3   2       44.65       49.69      5.72 o
  -9   3   2       68.35       69.21      6.38 o
  -8   3   2      274.30      278.11      9.57 o
  -7   3   2      272.63      237.42     10.87 o
  -6   3   2      355.50      350.74     15.74 o
  -5   3   2        6.26        7.35      3.17 o
  -4   3   2      557.50      575.01     20.23 o
  -3   3   2       12.87       13.83      1.64 o
  -2   3   2      287.46      299.05      5.05 o
  -1   3   2     2298.99     2387.22     15.55 o
   0   3   2      218.06      232.97      4.94 o
   1   3   2      232.54      253.06      5.30 o
   2   3   2      303.50      337.38      6.83 o
   3   3   2     3747.13     3895.73     36.70 o
   4   3   2     1892.09     1888.06     26.13 o
   5   3   2       23.05       18.97      2.65 o
   6   3   2       66.48       61.78      3.54 o
   7   3   2        6.94        4.53      1.51 o
   8   3   2       52.88       47.93      3.80 o
   9   3   2      304.72      332.48     14.67 o
  10   3   2       50.14       46.12      5.52 o
  11   3   2      159.16      189.36     12.32 o
  12   3   2        7.73       11.22      8.54 o
  13   3   2       42.46       62.04     11.07 o
  14   3   2       36.98       44.45      9.68 o
 -13   4   2        1.36       10.97      4.93 o
 -12   4   2        0.10        3.67      3.95 o
 -11   4   2       42.62       28.95      6.62 o
 -10   4   2       29.82       26.16      6.14 o
  -9   4   2       90.95      107.68     10.73 o
  -8   4   2       22.81       12.82      4.24 o
  -7   4   2      117.75      133.06     11.08 o
  -6   4   2      260.11      265.95     14.93 o
  -5   4   2       50.77       64.72      6.50 o
  -4   4   2        0.44        3.80      1.26 o
  -3   4   2      132.12      130.86      5.32 o
  -2   4   2      278.53      283.66      6.26 o
  -1   4   2        0.36        0.00      1.46 o
   0   4   2      706.35      725.78     11.23 o
   1   4   2      181.04      215.08      6.68 o
   2   4   2        7.17        6.69      1.46 o
   3   4   2       79.24       92.65      4.05 o
   4   4   2        6.77        6.06      1.13 o
   5   4   2        5.51        4.31      0.81 o
   6   4   2       45.93       41.70      3.32 o
   7   4   2        5.09        4.76      1.49 o
   8   4   2       15.35       14.57      4.52 o
   9   4   2      211.31      203.95     13.44 o
  10   4   2       10.98       15.40      4.27 o
  11   4   2        9.30        4.25      3.94 o
  12   4   2        2.29        1.32      4.38 o
  13   4   2       28.40       19.80      6.63 o
 -12   5   2        1.96        9.25      4.09 o
 -11   5   2        1.37        0.46      5.24 o
 -10   5   2        8.99       12.02      4.91 o
  -9   5   2        0.47        8.43      4.21 o
  -8   5   2       14.95        7.86      3.78 o
  -7   5   2       12.89        8.49      6.37 o
  -6   5   2      205.96      205.01     12.72 o
  -5   5   2       30.37       25.64      6.85 o
  -4   5   2      109.52      103.06      6.58 o
  -3   5   2      396.03      401.75     11.63 o
  -2   5   2      114.37      111.11      5.20 o
  -1   5   2       49.78       47.10      3.54 o
   0   5   2       90.37       92.23      5.05 o
   1   5   2       93.27      101.44      5.90 o
   2   5   2        5.35        3.40      2.09 o
   3   5   2        3.56        2.28      1.84 o
   4   5   2        0.31        1.48      1.92 o
   5   5   2       76.55       59.96      5.12 o
   6   5   2       22.44       22.63      5.04 o
   7   5   2        2.82        9.02      4.05 o
   8   5   2       64.06       51.25      7.33 o
   9   5   2       99.32      102.40     10.30 o
  10   5   2       17.42       14.59      5.01 o
  11   5   2        7.60        6.33      4.89 o
  12   5   2        2.70        9.45      5.55 o
 -10   6   2       12.16        0.40      8.21 o
  -9   6   2       20.00       22.29      6.82 o
  -8   6   2        4.57        0.00      4.25 o
  -7   6   2       25.51       23.28      6.35 o
  -6   6   2       28.03       18.39      5.66 o
  -5   6   2       76.51       88.56     11.51 o
  -4   6   2       97.09       95.26     11.54 o
  -3   6   2       39.26       35.75      4.83 o
  -2   6   2      252.11      251.53      9.83 o
  -1   6   2        0.12        0.78      2.10 o
   0   6   2       85.02       84.61      5.93 o
   1   6   2        2.15        0.00      1.97 o
   2   6   2       15.65       10.28      2.53 o
   3   6   2       55.63       49.02      4.68 o
   4   6   2        3.99        1.84      2.37 o
   5   6   2       32.07       26.88      5.69 o
   6   6   2       18.74       17.42      5.61 o
   7   6   2        0.14        0.00      4.49 o
   8   6   2        1.72        0.00      5.28 o
   9   6   2       31.71       45.14     10.34 o
  10   6   2       18.41       11.15      5.99 o
  -8   7   2        0.06        0.00     13.48 o
  -7   7   2        2.57        0.00      5.45 o
  -6   7   2        0.77        0.00      6.10 o
  -5   7   2        2.19        0.00      3.66 o
  -4   7   2       16.62       11.15      4.04 o
  -3   7   2       10.13       12.81      4.99 o
  -2   7   2       68.17       59.77      8.39 o
  -1   7   2       43.75       45.89      6.54 o
   0   7   2       37.42       36.34      5.03 o
   1   7   2       48.40       55.51      8.59 o
   2   7   2       92.46       96.10      8.28 o
   3   7   2       13.04       13.04      3.77 o
   4   7   2        4.72        6.67      3.58 o
   5   7   2        9.30       12.05      4.46 o
   6   7   2      137.73      169.13     13.02 o
   7   7   2      115.99      147.17     12.74 o
  -2   8   2       14.23       29.50      9.69 o
  -1   8   2       17.88       15.74      6.03 o
   0   8   2        2.92        0.00      9.82 o
   1   8   2        0.03       12.46      9.94 o
 -15   1   3       21.07       17.54      4.65 o
 -14   1   3        2.98        4.39      3.37 o
 -13   1   3       21.23       16.75      4.51 o
 -12   1   3        1.63        0.85      2.31 o
 -11   1   3       64.44       62.25      6.07 o
 -10   1   3       89.61       79.72      5.56 o
  -9   1   3       39.91       49.16      4.13 o
  -8   1   3       82.07       77.49      4.75 o
  -7   1   3      417.22      448.85      8.67 o
  -6   1   3      160.52      177.16      4.73 o
  -5   1   3      130.69      118.11      3.09 o
  -4   1   3     1118.32     1098.15      8.47 o
  -3   1   3        1.02        1.05      0.50 o
  -2   1   3    16260.32    16481.16     39.22 o
  -1   1   3     3597.37     3559.88     15.21 o
   0   1   3      828.70      767.33      6.41 o
   1   1   3      304.44      318.97      4.06 o
   2   1   3     2065.55     2015.20     11.62 o
   3   1   3      267.18      252.25      4.52 o
   4   1   3     1128.39     1185.58     11.09 o
   5   1   3       19.70       18.35      2.07 o
   6   1   3      978.21     1046.60     17.08 o
   7   1   3      249.67      270.04      9.26 o
   8   1   3      506.45      500.54     15.09 o
   9   1   3       14.53       18.69      3.69 o
  10   1   3        1.59        1.10      2.36 o
  11   1   3       30.50       18.13      3.99 o
  12   1   3       91.52       90.42      8.74 o
  13   1   3       10.25       15.58      5.01 o
  14   1   3        3.23        6.23      4.44 o
  15   1   3        1.44        0.00      5.15 o
 -15   2   3       11.86       21.53      6.98 o
 -14   2   3       26.27       33.57      6.07 o
 -13   2   3        4.40        0.00      2.65 o
 -12   2   3      109.62      110.67     10.06 o
 -11   2   3        7.03       11.57      3.18 o
 -10   2   3      144.23      151.12      8.69 o
  -9   2   3       18.57       22.07      2.32 o
  -8   2   3     1241.17     1214.17     20.21 o
  -7   2   3      817.81      723.03     14.27 o
  -6   2   3       82.35       70.70      3.11 o
  -5   2   3      619.97      609.88      7.88 o
  -4   2   3     1050.60      999.23     20.99 o
  -3   2   3     1580.43     1584.27     19.78 o
  -2   2   3     2262.51     2350.01     13.79 o
  -1   2   3      781.74      790.36      6.61 o
   0   2   3      458.01      471.14      5.86 o
   1   2   3      885.17      882.63      7.99 o
   2   2   3       43.68       37.18      1.87 o
   3   2   3     2413.26     2446.40     14.95 o
   4   2   3      409.87      321.47      6.26 o
   5   2   3      590.96      512.69      9.51 o
   6   2   3      158.38      141.36      5.53 o
   7   2   3       43.98       44.98      3.89 o
   8   2   3        8.44        9.72      2.09 o
   9   2   3      587.60      579.93     13.65 o
  10   2   3       11.73        8.34      2.48 o
  11   2   3       63.25       65.88      8.34 o
  12   2   3       41.47       41.89      7.00 o
  13   2   3        3.16        2.71      5.25 o
  14   2   3       21.62       18.18      7.81 o
  15   2   3        0.20        5.90      7.75 o
 -14   3   3       29.53       27.92      6.78 o
 -13   3   3       44.91       57.67      8.06 o
 -12   3   3       10.51       14.56      5.52 o
 -11   3   3       16.23       17.37      4.69 o
 -10   3   3        4.62        4.32      2.49 o
  -9   3   3      317.41      308.48     12.65 o
  -8   3   3      255.58      223.36      7.82 o
  -7   3   3      199.78      202.32     12.83 o
  -6   3   3       80.36       68.81      6.99 o
  -5   3   3      104.30       99.30      8.16 o
  -4   3   3        0.04        1.07      0.90 o
  -3   3   3        0.39        3.64      1.03 o
  -2   3   3       55.27       37.85      1.88 o
  -1   3   3      194.51      194.38      4.29 o
   0   3   3       31.47       38.06      2.23 o
   1   3   3      339.18      377.28      6.14 o
   2   3   3      236.12      262.40      5.07 o
   3   3   3       54.90       73.73      3.46 o
   4   3   3       35.29       24.56      2.06 o
   5   3   3        0.48        0.93      0.80 o
   6   3   3      102.48       91.32      4.44 o
   7   3   3       22.77       20.61      3.76 o
   8   3   3      176.85      182.24      8.24 o
   9   3   3      209.81      218.37      9.80 o
  10   3   3      189.65      173.50     11.45 o
  11   3   3       35.46       32.04      5.69 o
  12   3   3       45.50       45.99     11.85 o
  13   3   3       18.37       27.30      8.38 o
  14   3   3       56.28       66.33     16.07 o
 -13   4   3      126.26      155.35     19.67 o
 -12   4   3       14.32        2.52      3.52 o
 -11   4   3        8.40        9.00      4.93 o
 -10   4   3       36.16       47.01      7.63 o
  -9   4   3       34.54       40.60      6.82 o
  -8   4   3        0.03        2.67      4.32 o
  -7   4   3      256.17      260.64     15.60 o
  -6   4   3      490.33      526.91     21.00 o
  -5   4   3      965.17     1060.28     28.77 o
  -4   4   3      304.80      291.53      8.61 o
  -3   4   3       96.89      106.29      4.62 o
  -2   4   3      215.21      208.57      5.28 o
  -1   4   3     1046.61     1023.07     13.60 o
   0   4   3      866.16      858.28     11.48 o
   1   4   3      806.91      797.94     12.42 o
   2   4   3      238.05      220.29      6.60 o
   3   4   3        2.47        6.67      1.26 o
   4   4   3      365.13      365.20      8.06 o
   5   4   3      636.49      635.10     10.82 o
   6   4   3      227.64      238.93      8.56 o
   7   4   3      240.13      264.49      9.19 o
   8   4   3       32.45       36.67      5.96 o
   9   4   3       68.03       83.71      8.91 o
  10   4   3      100.52      108.44     14.24 o
  11   4   3       10.33       15.03      5.07 o
  12   4   3       11.68       15.40      5.61 o
  13   4   3        6.70       12.38      6.31 o
 -12   5   3        0.34        4.13      4.51 o
 -11   5   3        3.23        2.09      5.26 o
 -10   5   3        1.64        0.00      4.96 o
  -9   5   3       47.87       27.45      6.54 o
  -8   5   3       79.20       76.97     11.27 o
  -7   5   3      107.62       93.30     11.75 o
  -6   5   3       24.69       22.67      6.16 o
  -5   5   3       14.61        8.27      2.97 o
  -4   5   3       34.94       24.21      3.57 o
  -3   5   3      176.66      177.70      7.78 o
  -2   5   3       61.83       61.30      3.93 o
  -1   5   3       15.93       15.22      2.32 o
   0   5   3       76.09       89.95      5.02 o
   1   5   3       12.96        9.78      2.42 o
   2   5   3        2.79        0.77      1.46 o
   3   5   3        7.28        1.95      1.63 o
   4   5   3        1.98        0.01      1.17 o
   5   5   3        1.97        2.21      2.10 o
   6   5   3      118.82      102.93      9.31 o
   7   5   3       18.86        4.87      3.16 o
   8   5   3        5.65        0.00      3.33 o
   9   5   3        1.35        1.27      3.62 o
  10   5   3       25.30       33.70      7.46 o
  11   5   3       49.37       30.09      7.28 o
 -10   6   3        0.86       14.07     16.40 o
  -9   6   3       10.92       14.75      7.46 o
  -8   6   3       19.50       12.44     12.06 o
  -7   6   3       31.07       32.91      7.78 o
  -6   6   3       18.18       12.55      5.14 o
  -5   6   3       40.71       39.03      7.77 o
  -4   6   3      101.34      112.79     12.40 o
  -3   6   3      339.62      401.15     17.63 o
  -2   6   3       73.29       79.37      5.69 o
  -1   6   3        0.18        0.00      1.88 o
   0   6   3        1.03        0.00      2.10 o
   1   6   3       15.75       18.35      2.90 o
   2   6   3       81.99       96.11      6.52 o
   3   6   3      163.20      164.51      8.55 o
   4   6   3      110.30      113.14      8.01 o
   5   6   3       24.91       30.77      4.45 o
   6   6   3        2.93        6.60      3.95 o
   7   6   3        8.71       14.30      3.80 o
   8   6   3       98.88      117.33     11.34 o
   9   6   3       82.03       94.31     11.50 o
  10   6   3        1.53       31.04     10.27 o
  -8   7   3        0.91        0.00      8.18 o
  -7   7   3        4.62        2.13      4.82 o
  -6   7   3        0.98        0.00      5.30 o
  -5   7   3       26.86       30.09      6.59 o
  -4   7   3        1.18        5.60      5.30 o
  -3   7   3        3.51        2.07      4.01 o
  -2   7   3        7.81        0.04      3.93 o
  -1   7   3       76.71       77.18      8.39 o
   0   7   3       12.43        6.40      3.30 o
   1   7   3       48.37       36.91      5.38 o
   2   7   3       82.50       79.12      7.62 o
   3   7   3       16.54        7.89      3.49 o
   4   7   3       42.67       29.22      5.82 o
   5   7   3       44.30       37.28      7.72 o
   6   7   3        4.05        0.00      3.30 o
   7   7   3       26.85       31.25      6.78 o
  -1   8   3        1.16        0.00      6.50 o
   0   8   3        8.67        7.78      8.92 o
   1   8   3        2.55        0.00      8.08 o
 -16   0   4        0.14        0.00      6.69 o
 -15   0   4       13.64        9.95     13.14 o
 -14   0   4        2.85        0.00      5.61 o
 -13   0   4        0.14        0.36      5.08 o
 -12   0   4       33.96       40.16      6.58 o
 -11   0   4      181.12      183.86     15.78 o
 -10   0   4      429.57      420.59     19.42 o
  -9   0   4      559.31      587.04     18.38 o
  -8   0   4      208.03      188.04      9.81 o
  -7   0   4      205.29      206.44      8.42 o
  -6   0   4      805.56      841.42     13.45 o
  -5   0   4      568.46      565.81      9.49 o
  -4   0   4      920.52      853.03     10.51 o
  -3   0   4      300.06      275.28      5.06 o
  -2   0   4    12771.13    13130.95     33.89 o
  -1   0   4    15050.18    15034.35     57.66 o
   0   0   4      104.16      123.12      4.87 o
   1   0   4     1459.98     1313.61     16.50 o
   2   0   4     5345.99     5322.14     35.91 o
   3   0   4     5019.54     5053.49     42.50 o
   4   0   4      845.03      819.35     16.60 o
   5   0   4     3826.38     3627.17     53.39 o
   6   0   4     2748.33     2952.12     58.58 o
   7   0   4       28.53       37.31      6.86 o
   8   0   4       46.07       36.60      9.61 o
   9   0   4       82.15       85.38      9.33 o
  10   0   4      506.18      497.57     22.95 o
  11   0   4        7.87        6.73      4.42 o
  12   0   4      279.20      330.03     28.91 o
  13   0   4      153.66      171.12     15.45 o
  14   0   4      118.30      144.43     19.54 o
  15   0   4        5.59        3.03      5.64 o
 -15   1   4       22.90       26.44      5.73 o
 -14   1   4       13.34        5.17      5.74 o
 -13   1   4       70.96       74.98      6.99 o
 -12   1   4       22.19       13.54      3.38 o
 -11   1   4      256.34      244.63     11.39 o
 -10   1   4      145.50      136.85      7.46 o
  -9   1   4      868.89      870.15     14.80 o
  -8   1   4      427.87      432.27      9.75 o
  -7   1   4     3395.68     3437.52     21.39 o
  -6   1   4     4965.69     5051.28     23.20 o
  -5   1   4      601.83      589.91      6.50 o
  -4   1   4     2010.91     2062.88     11.57 o
  -3   1   4     1236.45     1264.67      7.64 o
  -2   1   4     1235.44     1307.69     11.16 o
  -1   1   4    11130.50    11449.45     39.54 o
   0   1   4     1568.51     1580.81     11.91 o
   1   1   4     1749.65     1875.50     10.86 o
   2   1   4     1744.36     1743.17     11.24 o
   3   1   4     2005.94     2035.34     13.93 o
   4   1   4     3574.19     3472.16     23.50 o
   5   1   4        9.54        5.94      1.60 o
   6   1   4       26.14       45.84      3.93 o
   7   1   4      118.05      128.45      7.52 o
   8   1   4       22.88       24.41      3.80 o
   9   1   4       19.82       12.83      3.70 o
  10   1   4      117.11      110.93      8.41 o
  11   1   4       68.52       80.14      8.76 o
  12   1   4       18.37       28.04      5.91 o
  13   1   4        1.42        0.93      4.56 o
  14   1   4       44.98       47.41      7.25 o
  15   1   4        0.00       12.10      6.11 o
 -15   2   4        1.66        0.00      4.66 o
 -14   2   4        0.09        0.00      3.24 o
 -13   2   4       28.20       19.30      4.46 o
 -12   2   4       87.95       70.73      6.81 o
 -11   2   4       24.87       30.38      4.42 o
 -10   2   4      318.93      312.85     12.45 o
  -9   2   4      494.11      483.77     12.04 o
  -8   2   4       88.23       82.63      4.54 o
  -7   2   4     1088.92     1083.48     13.97 o
  -6   2   4     1949.00     1959.27     23.90 o
  -5   2   4       11.93        8.84      1.08 o
  -4   2   4      101.34      112.63      3.10 o
  -3   2   4      295.66      317.66      6.07 o
  -2   2   4      984.22      897.29     12.66 o
  -1   2   4        3.03        4.29      0.69 o
   0   2   4      159.21      140.33      3.03 o
   1   2   4      506.79      506.68      6.62 o
   2   2   4      453.56      408.11      6.07 o
   3   2   4     1090.34     1087.11     11.28 o
   4   2   4      846.42      862.13     11.50 o
   5   2   4      688.52      722.10     11.47 o
   6   2   4      603.44      616.74     12.50 o
   7   2   4      381.16      375.09     11.43 o
   8   2   4        2.33        2.96      2.39 o
   9   2   4      333.37      326.30     12.85 o
  10   2   4      134.73      153.04      9.24 o
  11   2   4      446.71      460.71     21.20 o
  12   2   4      207.98      216.82     15.37 o
  13   2   4        0.44        1.75      3.91 o
  14   2   4        5.89       18.50      6.59 o
 -14   3   4        9.35        7.68      4.36 o
 -13   3   4        6.60        0.01      4.14 o
 -12   3   4        3.13       13.83      4.48 o
 -11   3   4        0.18       11.81      4.14 o
 -10   3   4        3.50        3.13      3.74 o
  -9   3   4      311.04      292.14     12.13 o
  -8   3   4      699.49      672.95     13.97 o
  -7   3   4       95.44       86.25      4.53 o
  -6   3   4       58.90       63.24      5.32 o
  -5   3   4       78.34       98.75      6.97 o
  -4   3   4      339.15      316.10      9.07 o
  -3   3   4       16.10       12.65      1.74 o
  -2   3   4        1.02        4.04      0.99 o
  -1   3   4       35.34       26.62      1.70 o
   0   3   4      182.91      177.21      4.39 o
   1   3   4       22.32       19.89      1.55 o
   2   3   4        5.85        4.72      1.11 o
   3   3   4     2377.51     2464.64     22.75 o
   4   3   4      334.50      283.90      6.94 o
   5   3   4       86.81       75.22      3.84 o
   6   3   4       15.21       14.59      2.12 o
   7   3   4      148.58      150.44      7.96 o
   8   3   4      546.77      529.30     15.44 o
   9   3   4        6.61        4.36      3.00 o
  10   3   4        0.10        4.24      3.31 o
  11   3   4        6.52        4.75      3.50 o
  12   3   4        2.68        0.00      7.01 o
  13   3   4       17.12       26.58      8.10 o
  14   3   4       19.85       27.60     12.78 o
 -13   4   4        2.60        2.01      4.93 o
 -12   4   4        6.34       13.59      5.16 o
 -11   4   4       11.63        0.00      3.71 o
 -10   4   4       17.85       10.67      7.54 o
  -9   4   4        3.70        0.00      3.53 o
  -8   4   4       62.74       58.42      7.69 o
  -7   4   4       20.26       15.59      4.46 o
  -6   4   4       86.51       85.81      7.26 o
  -5   4   4       58.98       52.00      3.21 o
  -4   4   4      350.87      354.25      9.50 o
  -3   4   4       14.65       10.26      1.91 o
  -2   4   4       95.04      100.75      3.91 o
  -1   4   4      562.53      611.26     10.71 o
   0   4   4       40.90       41.85      2.87 o
   1   4   4      147.25      165.91      5.86 o
   2   4   4      168.59      189.57      5.68 o
   3   4   4       19.94       16.03      1.89 o
   4   4   4      159.75      178.19      5.74 o
   5   4   4      118.31      115.06      5.52 o
   6   4   4       19.89       21.90      3.18 o
   7   4   4       57.79       49.24      4.49 o
   8   4   4       90.36      107.57     14.78 o
   9   4   4       72.27       49.76      7.87 o
  10   4   4       37.24       17.47      5.57 o
  11   4   4       25.61       21.99      6.47 o
  12   4   4        4.43        9.06      5.19 o
  13   4   4        0.58       16.57     10.94 o
 -12   5   4       22.45       11.28      6.69 o
 -11   5   4        0.01        1.01      4.76 o
 -10   5   4        4.11        6.09      5.27 o
  -9   5   4       44.52       49.91     10.12 o
  -8   5   4      110.68      102.52     12.76 o
  -7   5   4        9.28       16.79      5.71 o
  -6   5   4       93.68       86.50     12.79 o
  -5   5   4       20.10       12.49      4.76 o
  -4   5   4      436.17      462.88     14.31 o
  -3   5   4      414.92      420.33     14.01 o
  -2   5   4       28.12       29.37      2.97 o
  -1   5   4      104.28      104.58      5.28 o
   0   5   4      301.94      299.07      9.15 o
   1   5   4       80.50       94.50      5.29 o
   2   5   4       31.26       39.34      3.44 o
   3   5   4       14.88       15.38      2.32 o
   4   5   4        0.52        1.37      1.54 o
   5   5   4       18.71       11.69      3.38 o
   6   5   4       31.92       18.90      4.40 o
   7   5   4       20.87       13.11      3.98 o
   8   5   4        5.22        5.32      4.00 o
   9   5   4       37.71       45.15      8.12 o
  10   5   4        0.85        0.91      3.79 o
  11   5   4        6.64        0.00      4.55 o
 -10   6   4        0.21        0.00      4.41 o
  -9   6   4        2.55        0.00      4.33 o
  -8   6   4        6.83        1.70      4.29 o
  -7   6   4        4.52        0.00      4.35 o
  -6   6   4        0.28        0.94      3.71 o
  -5   6   4        2.63        0.00      3.42 o
  -4   6   4        0.01        0.00      4.05 o
  -3   6   4        0.14        4.16      4.02 o
  -2   6   4        3.22        0.14      2.67 o
  -1   6   4      201.03      199.78      9.68 o
   0   6   4        3.65        6.21      2.10 o
   1   6   4        0.79        0.00      2.45 o
   2   6   4        5.54        4.26      2.21 o
   3   6   4      148.11      142.07      7.93 o
   4   6   4      378.10      413.61     15.14 o
   5   6   4       17.74       16.23      3.46 o
   6   6   4       35.88       33.58      5.27 o
   7   6   4        1.95        1.23      4.03 o
   8   6   4       51.16       51.37      8.40 o
   9   6   4       67.18       85.57     11.44 o
  10   6   4        5.62        5.06      4.50 o
  -7   7   4       11.64        9.02      4.91 o
  -6   7   4        4.75        3.59      6.64 o
  -5   7   4       62.36       68.37     10.69 o
  -4   7   4       34.73       48.04      7.70 o
  -3   7   4        2.87        2.66      3.76 o
  -2   7   4       20.90       28.62      6.37 o
  -1   7   4       87.92      112.98     11.51 o
   0   7   4      100.30      114.28     10.14 o
   1   7   4       22.94       23.33      4.89 o
   2   7   4       12.85        9.97      8.39 o
   3   7   4       27.77       31.73      6.06 o
   4   7   4        1.55        0.00      5.34 o
   5   7   4        0.32        0.00      3.51 o
   6   7   4        0.27        0.28      3.35 o
   7   7   4        5.15        0.00      5.44 o
   0   8   4       13.42       20.45     12.45 o
 -15   1   5        7.69       10.95      4.32 o
 -14   1   5        4.81        2.48      3.47 o
 -13   1   5        2.40        5.52      2.80 o
 -12   1   5       95.96       92.34      7.38 o
 -11   1   5       22.34       20.47      3.35 o
 -10   1   5       18.65       14.32      2.38 o
  -9   1   5        1.69        0.34      1.35 o
  -8   1   5       25.39       28.22      2.46 o
  -7   1   5      435.87      469.23      7.54 o
  -6   1   5      138.04      151.41      3.94 o
  -5   1   5      868.54      934.28      9.58 o
  -4   1   5     1428.40     1481.91     10.06 o
  -3   1   5      220.16      248.74      4.74 o
  -2   1   5     2609.95     2706.52     16.20 o
  -1   1   5      464.70      455.03      6.88 o
   0   1   5      558.18      600.72      7.66 o
   1   1   5        0.20        2.46      0.87 o
   2   1   5        5.86       15.61      1.73 o
   3   1   5      176.13      201.75      4.95 o
   4   1   5     2292.39     2467.18     20.86 o
   5   1   5       40.78       43.04      3.28 o
   6   1   5       89.29       80.81      4.71 o
   7   1   5       20.61       13.23      3.27 o
   8   1   5       73.64       75.16      6.46 o
   9   1   5       17.61       22.02      4.22 o
  10   1   5      100.36       98.24      8.03 o
  11   1   5       90.84       95.34      8.36 o
  12   1   5       33.84       36.30      6.24 o
  13   1   5        1.07        0.42      3.79 o
  14   1   5        0.20        5.89      3.85 o
  15   1   5       47.06       55.03     10.80 o
 -15   2   5       61.76       63.40      9.73 o
 -14   2   5       46.68       51.44      9.90 o
 -13   2   5        0.03        0.00      4.00 o
 -12   2   5      243.12      256.58     12.41 o
 -11   2   5      179.48      163.06      9.52 o
 -10   2   5      198.69      187.03      9.51 o
  -9   2   5        6.01        6.19      1.99 o
  -8   2   5        7.15        5.28      1.50 o
  -7   2   5       14.31       12.98      1.83 o
  -6   2   5      547.22      578.42      9.75 o
  -5   2   5     2787.69     2889.45     18.23 o
  -4   2   5     2130.58     2213.31     20.41 o
  -3   2   5      143.23      160.02      4.65 o
  -2   2   5      229.24      222.58      4.72 o
  -1   2   5       20.53       17.77      1.13 o
   0   2   5      413.85      433.64      5.49 o
   1   2   5      592.52      631.20      7.47 o
   2   2   5       51.72       58.79      2.55 o
   3   2   5      498.63      489.66      8.12 o
   4   2   5        0.11        1.16      1.16 o
   5   2   5      239.45      252.54      7.88 o
   6   2   5      115.86      113.48      5.59 o
   7   2   5        1.75        7.50      2.89 o
   8   2   5      258.79      256.77     11.25 o
   9   2   5      601.71      567.88     17.51 o
  10   2   5      134.50      132.74      8.98 o
  11   2   5       38.12       31.75      6.07 o
  12   2   5        0.01        3.39      4.10 o
  13   2   5        0.24        0.00      4.22 o
  14   2   5        0.39        0.00      3.75 o
 -14   3   5        8.93        6.44      4.03 o
 -13   3   5       38.19       44.15      7.66 o
 -12   3   5        0.23        0.00      3.21 o
 -11   3   5      246.66      282.65     14.90 o
 -10   3   5      323.59      310.43     18.05 o
  -9   3   5        1.05        1.68      2.55 o
  -8   3   5      221.14      207.38      7.34 o
  -7   3   5        3.79        1.36      1.41 o
  -6   3   5      203.50      211.45      8.67 o
  -5   3   5      318.83      322.57     12.15 o
  -4   3   5      183.95      179.39      5.45 o
  -3   3   5      744.65      738.91     15.17 o
  -2   3   5     1309.61     1250.24     23.04 o
  -1   3   5      315.01      308.13      5.83 o
   0   3   5     1007.78      955.96     11.13 o
   1   3   5     1543.52     1561.07     13.65 o
   2   3   5     1035.45     1011.30     12.42 o
   3   3   5        2.56        1.79      1.12 o
   4   3   5       75.17       75.14      3.96 o
   5   3   5       50.24       46.39      3.55 o
   6   3   5     1668.94     1634.00     21.22 o
   7   3   5     1002.84      957.62     20.49 o
   8   3   5      606.22      595.13     20.29 o
   9   3   5       12.05       14.84      4.39 o
  10   3   5        0.02        0.98      3.28 o
  11   3   5       17.15       18.62      5.01 o
  12   3   5       58.61       58.45     13.46 o
  13   3   5       45.03       32.82     12.13 o
  14   3   5       12.10       13.33      8.09 o
 -13   4   5      172.74      203.80     17.21 o
 -12   4   5      143.43      142.01     13.94 o
 -11   4   5       89.60      110.42     11.82 o
 -10   4   5       48.28       57.32      8.42 o
  -9   4   5        1.52        0.00      3.51 o
  -8   4   5        7.96        6.32      3.08 o
  -7   4   5      238.25      250.58     17.75 o
  -6   4   5      667.54      607.39     22.86 o
  -5   4   5      552.44      511.04     10.35 o
  -4   4   5      138.58      136.59      5.42 o
  -3   4   5       91.99       84.62      5.16 o
  -2   4   5      583.68      544.86      9.09 o
  -1   4   5      252.35      239.25      6.66 o
   0   4   5       62.63       64.19      4.02 o
   1   4   5       21.23       27.88      2.93 o
   2   4   5       23.71       26.45      2.55 o
   3   4   5       22.41       27.78      2.69 o
   4   4   5       81.69       73.82      4.35 o
   5   4   5      227.09      222.15      8.31 o
   6   4   5      204.64      207.84      8.95 o
   7   4   5        0.01        0.43      1.83 o
   8   4   5      363.46      350.94     19.16 o
   9   4   5       14.54       18.47      4.94 o
  10   4   5        9.84       20.37      5.86 o
  11   4   5       12.56       10.60     10.46 o
  12   4   5        2.18       12.88      6.83 o
  13   4   5        7.03        6.93      9.63 o
 -12   5   5       18.52       16.42      5.66 o
 -11   5   5        4.79        0.00      5.12 o
 -10   5   5       21.90       20.90      7.25 o
  -9   5   5       66.25       64.73     10.91 o
  -8   5   5      110.94      104.22     13.11 o
  -7   5   5       39.21       27.78      6.37 o
  -6   5   5        6.49        3.81      4.14 o
  -5   5   5       66.37       60.14      8.93 o
  -4   5   5       62.48       78.94      6.86 o
  -3   5   5      262.36      270.82     11.27 o
  -2   5   5      389.52      405.82     13.19 o
  -1   5   5      376.63      389.04     11.15 o
   0   5   5      271.59      291.36      9.61 o
   1   5   5       27.52       28.44      3.28 o
   2   5   5       64.78       61.95      4.67 o
   3   5   5       96.83       98.16      5.86 o
   4   5   5       40.00       37.91      3.60 o
   5   5   5      102.98      105.21      7.10 o
   6   5   5      205.84      199.51     11.21 o
   7   5   5      136.38      137.43     10.55 o
   8   5   5      129.73      156.15     13.82 o
   9   5   5       53.54       64.71      9.21 o
  10   5   5       54.29       81.66     10.97 o
  11   5   5        1.05       11.78      4.97 o
 -10   6   5        0.03        0.00      5.92 o
  -9   6   5        1.78        1.19      4.53 o
  -8   6   5        4.81        0.00      6.27 o
  -7   6   5        4.50        0.19      4.08 o
  -6   6   5       24.24       24.41      7.03 o
  -5   6   5       11.19       15.92      5.52 o
  -4   6   5       59.60       57.84      9.39 o
  -3   6   5       65.64       76.61     10.38 o
  -2   6   5       51.77       40.71      5.40 o
  -1   6   5       50.94       54.97      8.15 o
   0   6   5       15.57       16.61      3.20 o
   1   6   5       77.82       68.62      5.74 o
   2   6   5       47.70       32.92      4.25 o
   3   6   5        2.85        1.78      2.40 o
   4   6   5      222.69      248.98     11.48 o
   5   6   5       88.21       98.24      8.38 o
   6   6   5        3.68        1.56      3.35 o
   7   6   5       20.06       15.12      4.07 o
   8   6   5        9.00       15.78      5.41 o
   9   6   5        3.85        1.97      6.11 o
  -7   7   5        9.08       12.10      5.82 o
  -6   7   5        0.08        0.00      7.51 o
  -5   7   5        5.50        6.99      5.61 o
  -4   7   5        5.60        1.87      3.20 o
  -3   7   5        3.19        0.06      7.86 o
  -2   7   5       21.98       19.02      6.87 o
  -1   7   5       29.03       30.68      6.82 o
   0   7   5       12.29       10.17      3.93 o
   1   7   5       11.92        3.55      2.95 o
   2   7   5        1.61        2.15      3.37 o
   3   7   5        5.22        6.98      3.76 o
   4   7   5        0.17        0.00      3.28 o
   5   7   5        0.67        0.00      3.48 o
   6   7   5        4.97        0.64      3.74 o
   7   7   5       16.30       15.64      6.29 o
 -16   0   6       51.18       65.30     13.06 o
 -15   0   6        0.34        6.37      6.94 o
 -14   0   6        0.13        7.58      4.47 o
 -13   0   6       27.71       32.90      8.62 o
 -12   0   6      357.90      389.25     17.47 o
 -11   0   6      519.68      523.49     22.80 o
 -10   0   6       77.90       79.12      7.32 o
  -9   0   6       26.44       63.71      6.42 o
  -8   0   6      205.98      191.46     10.39 o
  -7   0   6      662.32      632.82     15.02 o
  -6   0   6     1894.85     2001.12     20.95 o
  -5   0   6     3209.09     3504.02     22.94 o
  -4   0   6      299.08      303.79      6.26 o
  -3   0   6    12458.76    12709.95     41.19 o
  -2   0   6       18.42       17.23      2.22 o
  -1   0   6      197.61      196.17      7.73 o
   0   0   6      540.73      616.43     15.41 o
   1   0   6    10673.21    10827.97     91.11 o
   2   0   6     5814.14     5797.94     48.39 o
   3   0   6        9.35       10.54      2.54 o
   4   0   6     5624.90     6099.89     65.94 o
   5   0   6     4278.74     4566.72     49.63 o
   6   0   6     4827.25     4699.02     47.32 o
   7   0   6     2740.75     2664.48     38.94 o
   8   0   6       84.96       85.06      7.69 o
   9   0   6       33.39       27.78      7.36 o
  10   0   6        7.98        0.00      4.02 o
  11   0   6       26.99       19.84      5.58 o
  12   0   6      151.07      157.16     21.40 o
  13   0   6       12.17       28.97      6.99 o
  14   0   6       27.50       46.64     12.48 o
  15   0   6        0.01        3.18      7.76 o
 -15   1   6        1.35        1.50      3.85 o
 -14   1   6      102.96      108.74      8.72 o
 -13   1   6       28.81       22.82      4.18 o
 -12   1   6       50.02       41.95      4.99 o
 -11   1   6       57.45       58.68      5.64 o
 -10   1   6      200.10      200.64      7.58 o
  -9   1   6       79.19       70.79      4.88 o
  -8   1   6       65.74       67.91      3.48 o
  -7   1   6      199.23      217.44      5.73 o
  -6   1   6     2587.72     2712.31     18.70 o
  -5   1   6       66.66       64.35      2.62 o
  -4   1   6        1.29        2.90      0.67 o
  -3   1   6     2715.42     2767.07     16.76 o
  -2   1   6     6491.84     6538.24     40.46 o
  -1   1   6        0.77        0.00      0.97 o
   0   1   6     2284.82     2379.26     18.98 o
   1   1   6     1890.29     1883.97     14.94 o
   2   1   6       91.59       90.30      3.53 o
   3   1   6     1058.42     1089.71     13.74 o
   4   1   6      425.73      499.47     12.74 o
   5   1   6      322.28      343.17      9.22 o
   6   1   6      373.41      370.35     10.07 o
   7   1   6      400.39      423.06     14.80 o
   8   1   6      218.72      245.82     11.63 o
   9   1   6      274.20      288.32     13.22 o
  10   1   6      129.19      133.88      9.58 o
  11   1   6       30.02       24.11      5.40 o
  12   1   6        9.16        5.08      3.87 o
  13   1   6       27.82       32.56      6.84 o
  14   1   6       72.05       96.27     10.23 o
 -15   2   6       26.66       27.60      6.37 o
 -14   2   6       24.22       45.85      8.02 o
 -13   2   6        8.32        0.00      3.28 o
 -12   2   6       63.42       64.81      6.29 o
 -11   2   6        9.16        5.49      2.33 o
 -10   2   6      184.67      190.04      9.49 o
  -9   2   6      137.55      128.95      6.36 o
  -8   2   6      195.15      186.93      5.98 o
  -7   2   6      195.34      191.74      5.84 o
  -6   2   6       13.82       15.02      1.29 o
  -5   2   6      326.67      345.38      6.18 o
  -4   2   6     2529.00     2620.83     21.04 o
  -3   2   6     1998.78     1887.41     22.68 o
  -2   2   6     3425.18     3462.63     27.70 o
  -1   2   6      128.99      139.29      3.34 o
   0   2   6      117.34      149.06      3.88 o
   1   2   6        0.62        2.71      0.88 o
   2   2   6     2123.96     2222.74     16.81 o
   3   2   6     1161.03     1160.65     13.53 o
   4   2   6      400.76      414.83      8.78 o
   5   2   6      131.78      137.18      6.10 o
   6   2   6      119.95      111.38      6.16 o
   7   2   6     1012.60     1018.17     19.05 o
   8   2   6      150.78      157.31      9.34 o
   9   2   6        0.64        0.98      2.75 o
  10   2   6        0.01        0.00      2.53 o
  11   2   6        4.66        6.76      4.26 o
  12   2   6       27.77       26.62      6.01 o
  13   2   6       12.28       10.66      4.53 o
  14   2   6        7.62       18.21      5.44 o
 -14   3   6       15.78        5.84      6.54 o
 -13   3   6       60.45       70.25      9.63 o
 -12   3   6       74.34       67.64      9.43 o
 -11   3   6       86.81       83.65      8.27 o
 -10   3   6       29.74       25.00      4.48 o
  -9   3   6       81.27       83.14      6.60 o
  -8   3   6       18.71       12.11      1.65 o
  -7   3   6      327.74      316.22      9.14 o
  -6   3   6      201.52      200.30      6.40 o
  -5   3   6       31.60       32.65      2.15 o
  -4   3   6       21.79       23.60      2.11 o
  -3   3   6      170.42      186.46      4.63 o
  -2   3   6      288.06      313.39      5.69 o
  -1   3   6      268.08      269.79      5.72 o
   0   3   6      235.56      261.62      5.90 o
   1   3   6       60.76       68.46      3.27 o
   2   3   6      506.91      567.41     10.66 o
   3   3   6      100.35      126.38      5.21 o
   4   3   6       47.50       55.10      3.57 o
   5   3   6       88.14      106.27      5.43 o
   6   3   6        2.41        9.66      2.36 o
   7   3   6        0.33        8.73      3.02 o
   8   3   6       84.60       72.24      6.08 o
   9   3   6      683.84      704.02     25.28 o
  10   3   6        0.08        0.00      3.24 o
  11   3   6        1.81       11.06      4.58 o
  12   3   6       11.69       13.60      5.58 o
  13   3   6        6.96        7.01      4.80 o
 -13   4   6        3.80        0.00      4.90 o
 -12   4   6       53.30       44.03     10.44 o
 -11   4   6       10.27        4.31      3.79 o
 -10   4   6        0.36        4.78      6.98 o
  -9   4   6       88.36       66.11     10.13 o
  -8   4   6       31.45       21.97      5.50 o
  -7   4   6      124.23      133.62     13.50 o
  -6   4   6        2.51        1.36      2.22 o
  -5   4   6        5.59        4.23      1.39 o
  -4   4   6       72.78       61.41      3.56 o
  -3   4   6      150.99      151.65      4.52 o
  -2   4   6       61.87       62.62      3.70 o
  -1   4   6      465.79      472.66      9.25 o
   0   4   6       10.43        9.77      1.77 o
   1   4   6        9.22       11.16      1.91 o
   2   4   6        2.85        0.58      1.43 o
   3   4   6       49.74       47.05      4.56 o
   4   4   6        0.49        1.55      1.58 o
   5   4   6      245.11      241.09      8.96 o
   6   4   6       30.62       25.27      3.72 o
   7   4   6       24.98       28.87      3.91 o
   8   4   6        3.23        3.96      4.60 o
   9   4   6        0.53        0.00      3.59 o
  10   4   6        3.43        3.33      4.46 o
  11   4   6        3.77        7.52      5.59 o
  12   4   6        1.00        0.00      4.60 o
 -12   5   6       32.56       31.19      9.46 o
 -11   5   6       19.79       18.13      6.70 o
 -10   5   6       10.10        3.13      8.19 o
  -9   5   6       78.85       71.24     10.90 o
  -8   5   6      130.33      140.98     15.07 o
  -7   5   6        0.49        3.89      3.72 o
  -6   5   6      193.62      171.61     15.55 o
  -5   5   6      145.21      141.86     12.00 o
  -4   5   6       66.79       60.55      6.94 o
  -3   5   6      750.12      739.46     26.57 o
  -2   5   6       28.18       28.04      5.51 o
  -1   5   6        0.12        1.06      1.75 o
   0   5   6       66.13       64.90      4.75 o
   1   5   6       57.65       48.75      4.30 o
   2   5   6        0.00        0.50      1.75 o
   3   5   6       28.15       18.31      2.99 o
   4   5   6       23.03       19.71      2.84 o
   5   5   6       28.85       25.71      3.78 o
   6   5   6      147.63      139.95      8.32 o
   7   5   6        9.94       12.27      3.82 o
   8   5   6        0.15        5.08      3.99 o
   9   5   6        4.46       11.93      4.54 o
  10   5   6        2.83        3.44      4.56 o
  11   5   6        8.35       11.86      6.17 o
 -10   6   6        2.88       15.65      6.18 o
  -9   6   6       21.27       27.91      8.01 o
  -8   6   6       72.41       83.48     12.54 o
  -7   6   6      127.36      131.01     15.05 o
  -6   6   6       18.65       10.18      5.27 o
  -5   6   6        2.70        0.00      4.93 o
  -4   6   6       18.82       35.13      7.78 o
  -3   6   6        1.53        0.00      4.63 o
  -2   6   6       15.47       14.47      4.35 o
  -1   6   6      147.27      154.42      9.91 o
   0   6   6      318.40      329.70     15.65 o
   1   6   6      245.56      259.77     11.23 o
   2   6   6        0.79        1.13      2.47 o
   3   6   6        1.27        8.47      2.99 o
   4   6   6      172.59      187.26      9.98 o
   5   6   6       52.66       58.89      6.61 o
   6   6   6        0.41        0.00      2.81 o
   7   6   6       29.63       36.83      7.06 o
   8   6   6        7.80        2.67      6.06 o
   9   6   6        9.69       10.55      4.69 o
  -7   7   6        0.04        0.00      6.53 o
  -6   7   6        3.49        2.81      6.19 o
  -5   7   6        3.05        0.00      4.21 o
  -4   7   6        0.64        0.00      4.40 o
  -3   7   6       12.44        7.82      4.66 o
  -2   7   6        0.58        0.00      4.04 o
  -1   7   6        3.99        6.23      5.07 o
   0   7   6       12.09       13.40      5.06 o
   1   7   6        1.48        1.98      3.95 o
   2   7   6        2.72        0.41      3.21 o
   3   7   6       61.45       46.22      7.99 o
   4   7   6       62.35       58.48      8.62 o
   5   7   6        6.88       10.93      5.36 o
   6   7   6        0.86        2.05      4.27 o
 -15   1   7       41.61       38.43     16.71 o
 -14   1   7        5.07        5.99      3.10 o
 -13   1   7       39.93       46.39      5.53 o
 -12   1   7       22.13       18.02      3.49 o
 -11   1   7        2.02        2.72      2.60 o
 -10   1   7      275.86      270.14      9.78 o
  -9   1   7      159.96      164.65      6.01 o
  -8   1   7      179.58      178.76      6.08 o
  -7   1   7       77.28       64.01      3.36 o
  -6   1   7      172.08      197.64      5.17 o
  -5   1   7       59.65       69.07      2.82 o
  -4   1   7     1633.16     1769.64     13.82 o
  -3   1   7      430.91      472.73      7.34 o
  -2   1   7     2095.51     2173.16     16.27 o
  -1   1   7      937.31      975.10     13.26 o
   0   1   7      208.67      228.39      6.40 o
   1   1   7      104.48      113.81      3.98 o
   2   1   7      471.69      494.56     11.33 o
   3   1   7     1739.18     1823.39     21.19 o
   4   1   7      303.99      314.78      9.25 o
   5   1   7      310.59      371.76     13.90 o
   6   1   7      285.18      305.97     11.22 o
   7   1   7       64.10       64.42      5.09 o
   8   1   7      105.73      124.08      8.76 o
   9   1   7        1.30        0.00      3.18 o
  10   1   7        7.28        3.58      3.00 o
  11   1   7        1.06        0.00      3.16 o
  12   1   7        4.51        0.00      4.03 o
  13   1   7       23.82       21.85      5.47 o
  14   1   7        3.38        2.07      5.06 o
 -15   2   7       39.61       28.14      7.09 o
 -14   2   7        1.55        3.87      3.46 o
 -13   2   7        4.88        4.57      3.84 o
 -12   2   7       33.93       31.67      4.55 o
 -11   2   7       32.50       36.92      4.50 o
 -10   2   7        3.21        2.99      2.22 o
  -9   2   7       33.91       31.26      3.20 o
  -8   2   7       29.81       24.45      1.96 o
  -7   2   7       44.65       45.54      2.43 o
  -6   2   7      254.43      265.46      5.85 o
  -5   2   7        3.65       10.49      1.50 o
  -4   2   7      133.80      178.36      6.02 o
  -3   2   7       81.17       75.79      3.99 o
  -2   2   7     3236.89     3515.83     25.18 o
  -1   2   7      236.46      221.92      5.05 o
   0   2   7     1034.60     1130.27     12.80 o
   1   2   7       91.68       86.07      3.81 o
   2   2   7      271.34      237.88      6.66 o
   3   2   7     1704.77     1771.61     18.01 o
   4   2   7      414.00      398.59      8.68 o
   5   2   7      144.86      133.76      5.28 o
   6   2   7      368.31      342.26     11.19 o
   7   2   7       10.48       15.43      2.96 o
   8   2   7        5.64        1.85      3.02 o
   9   2   7      240.43      204.93     11.34 o
  10   2   7      127.61      126.19     11.39 o
  11   2   7      120.83      134.62     13.15 o
  12   2   7       64.82       80.05     10.09 o
  13   2   7        1.63        0.00      4.10 o
  14   2   7        8.43       21.65      6.95 o
 -14   3   7      106.68      142.24     14.31 o
 -13   3   7      112.60      154.68     21.39 o
 -12   3   7       12.18       15.23      5.23 o
 -11   3   7       21.08       10.07      5.08 o
 -10   3   7       91.23       86.35      7.93 o
  -9   3   7      334.19      330.67     11.18 o
  -8   3   7      390.27      376.11     10.48 o
  -7   3   7      290.97      277.37      7.15 o
  -6   3   7      211.41      184.98      6.81 o
  -5   3   7      264.01      219.47      7.46 o
  -4   3   7      869.15      829.66     18.20 o
  -3   3   7     1163.77     1178.02     20.22 o
  -2   3   7      452.09      441.66      8.56 o
  -1   3   7       98.76       80.15      3.76 o
   0   3   7      358.59      342.22      7.17 o
   1   3   7      219.21      223.29      6.53 o
   2   3   7      210.48      213.25      7.18 o
   3   3   7      916.92      896.43     14.71 o
   4   3   7      273.19      267.22      7.84 o
   5   3   7       67.84       59.96      3.93 o
   6   3   7      175.52      181.00      7.43 o
   7   3   7        3.28        5.42      2.65 o
   8   3   7      129.32      120.43      8.15 o
   9   3   7      164.02      177.72     16.04 o
  10   3   7        0.56        0.22      3.80 o
  11   3   7       10.81        6.87      5.02 o
  12   3   7       24.26        5.50      5.71 o
  13   3   7        0.10        0.00      8.35 o
 -13   4   7        0.47        3.37      4.13 o
 -12   4   7        0.17        0.00      4.51 o
 -11   4   7        8.89        7.07      3.88 o
 -10   4   7       26.89       13.25      5.97 o
  -9   4   7       48.20       51.98      9.24 o
  -8   4   7        5.47        0.06      4.06 o
  -7   4   7       46.68       38.32      6.41 o
  -6   4   7      205.87      209.42     12.65 o
  -5   4   7       38.82       38.29      4.09 o
  -4   4   7      572.72      503.62     19.54 o
  -3   4   7      203.36      184.63      8.69 o
  -2   4   7      155.04      151.81      5.97 o
  -1   4   7      241.07      242.06      7.22 o
   0   4   7      357.47      362.71      8.85 o
   1   4   7       57.53       54.04      3.81 o
   2   4   7       50.09       48.14      3.74 o
   3   4   7      287.12      289.75      9.54 o
   4   4   7      541.24      552.76     13.34 o
   5   4   7      388.05      399.66     11.73 o
   6   4   7       56.12       48.16      4.29 o
   7   4   7      180.99      185.61      8.87 o
   8   4   7      210.60      218.81     17.96 o
   9   4   7      139.36      126.40     14.46 o
  10   4   7       59.47       64.44     13.54 o
  11   4   7       35.86       31.47      9.28 o
  12   4   7       20.89       37.26      9.10 o
 -12   5   7       91.67      126.70     19.94 o
 -11   5   7       81.20       70.84     12.18 o
 -10   5   7        7.16        9.60      5.75 o
  -9   5   7       64.90       76.29     11.57 o
  -8   5   7       73.43       76.41     15.03 o
  -7   5   7        7.63        4.28      7.84 o
  -6   5   7       84.17       90.25      9.99 o
  -5   5   7      354.43      316.73     21.23 o
  -4   5   7      450.98      454.11     23.80 o
  -3   5   7      271.57      304.27     15.59 o
  -2   5   7        9.64        2.42      3.10 o
  -1   5   7       30.03       28.64      3.45 o
   0   5   7      151.97      158.20      7.27 o
   1   5   7      430.37      471.43     12.79 o
   2   5   7      270.58      284.91     10.20 o
   3   5   7        5.76        9.56      2.11 o
   4   5   7       20.59       16.34      2.59 o
   5   5   7       46.19       49.67      4.97 o
   6   5   7      192.81      183.81      9.71 o
   7   5   7       66.87       65.37      8.80 o
   8   5   7        0.89        8.62      4.53 o
   9   5   7        4.66       22.35      6.07 o
  10   5   7        5.49        7.07      5.05 o
  11   5   7        0.90        0.00      8.73 o
 -10   6   7        4.52       12.44     10.10 o
  -9   6   7        0.26        0.00      4.97 o
  -8   6   7        0.29        0.00      4.27 o
  -7   6   7        7.57        7.86      5.12 o
  -6   6   7       26.14       24.16      8.53 o
  -5   6   7        3.76        7.18      4.02 o
  -4   6   7       45.86       36.13      6.70 o
  -3   6   7        0.31        0.00      4.34 o
  -2   6   7      125.71      131.69     11.20 o
  -1   6   7      124.08      135.11     10.35 o
   0   6   7       20.45       18.16      3.69 o
   1   6   7       11.96       15.38      3.56 o
   2   6   7        0.06        0.00      3.24 o
   3   6   7       25.49       31.47      4.69 o
   4   6   7       19.41       24.93      3.78 o
   5   6   7       27.97       40.23      5.00 o
   6   6   7       32.20       27.95      5.25 o
   7   6   7        6.83       14.96      4.50 o
   8   6   7        0.96        4.79      4.27 o
   9   6   7       19.94        0.88      4.38 o
  -7   7   7        2.04        6.99      5.58 o
  -6   7   7        0.01        3.09      8.11 o
  -5   7   7        8.85        4.97      7.05 o
  -4   7   7        8.37        5.74      4.25 o
  -3   7   7        2.85        5.97      5.61 o
  -2   7   7       13.14        0.00      6.60 o
  -1   7   7        5.95        0.00      5.62 o
   0   7   7        0.03        0.00      4.48 o
   1   7   7        0.86        0.71      3.50 o
   2   7   7        0.23        0.00      3.22 o
   3   7   7       15.09       14.37      4.70 o
   4   7   7       20.83       21.97      9.24 o
   5   7   7        1.73        1.36      4.49 o
   6   7   7        0.18        3.62      6.06 o
 -15   0   8       81.42       90.38     14.12 o
 -14   0   8       45.62       77.73     21.91 o
 -13   0   8       54.73       49.44      9.34 o
 -12   0   8      439.49      474.88     19.33 o
 -11   0   8      279.08      267.18     13.77 o
 -10   0   8        0.35        0.00      2.46 o
  -9   0   8      195.72      224.15     10.49 o
  -8   0   8      374.04      357.10     13.79 o
  -7   0   8     1527.18     1489.10     26.79 o
  -6   0   8      930.23      995.59     16.27 o
  -5   0   8      458.92      487.06     11.99 o
  -4   0   8      112.41      122.95      5.80 o
  -3   0   8     1062.02     1127.08     14.83 o
  -2   0   8        9.29       12.24      2.15 o
  -1   0   8     2841.55     3068.65     34.34 o
   0   0   8     1212.54     1503.35     24.22 o
   1   0   8       14.79       23.94      3.50 o
   2   0   8      726.86      763.51     25.87 o
   3   0   8      451.19      412.77     10.68 o
   4   0   8       49.93       71.24     13.38 o
   5   0   8       12.92       11.21      5.98 o
   6   0   8       99.18       78.91     10.22 o
   7   0   8        0.17        0.14      1.51 o
   8   0   8      255.66      227.94     18.69 o
   9   0   8        1.00       15.25      6.13 o
  10   0   8      113.35      105.71     14.19 o
  11   0   8       24.01       17.06      8.80 o
  12   0   8       41.83       48.66      9.00 o
  13   0   8        2.70        2.23      4.69 o
  14   0   8       25.51       23.01     10.43 o
 -15   1   8        6.18        5.92      5.05 o
 -14   1   8        1.95        0.77      3.33 o
 -13   1   8       33.88       42.46      5.17 o
 -12   1   8        4.89        5.58      2.67 o
 -11   1   8       33.82       30.64      4.55 o
 -10   1   8        3.80        2.56      1.77 o
  -9   1   8       95.92       86.26      4.55 o
  -8   1   8      215.10      204.95      6.81 o
  -7   1   8       25.47       20.50      2.14 o
  -6   1   8      123.40      111.71      4.13 o
  -5   1   8       90.81       90.10      3.84 o
  -4   1   8     1229.40     1287.44     13.61 o
  -3   1   8      992.18      954.47     14.90 o
  -2   1   8      125.40      125.63      5.36 o
  -1   1   8     3431.40     3778.79     29.28 o
   0   1   8      898.34      916.99     15.58 o
   1   1   8      335.82      295.24      9.06 o
   2   1   8     1640.21     1587.11     23.60 o
   3   1   8      884.11      884.44     16.91 o
   4   1   8     2025.18     2006.90     27.64 o
   5   1   8      329.51      319.67     13.57 o
   6   1   8      100.15      105.84      7.81 o
   7   1   8      308.41      272.51     15.15 o
   8   1   8      106.16      120.10      8.80 o
   9   1   8      252.59      264.59     13.45 o
  10   1   8      134.91      139.08     10.12 o
  11   1   8      141.83      142.77     10.70 o
  12   1   8       14.47       12.68      5.19 o
  13   1   8       25.48       26.87      6.17 o
  14   1   8       24.40       28.66      6.36 o
 -15   2   8       27.57       16.67      7.05 o
 -14   2   8        9.42        6.93      3.98 o
 -13   2   8      128.05      139.50     12.84 o
 -12   2   8       16.80       24.08      5.66 o
 -11   2   8       15.84       11.08      2.79 o
 -10   2   8      105.05      115.13      6.99 o
  -9   2   8      142.88      139.47      8.14 o
  -8   2   8      367.98      364.97      7.71 o
  -7   2   8      233.24      229.79      6.01 o
  -6   2   8      162.76      169.92      4.67 o
  -5   2   8      726.00      750.40     13.28 o
  -4   2   8       40.88       39.36      3.19 o
  -3   2   8     1320.58     1318.06     17.40 o
  -2   2   8      254.42      263.85      7.93 o
  -1   2   8      327.40      350.63      6.97 o
   0   2   8       69.92       72.94      3.66 o
   1   2   8       50.52       34.26      2.69 o
   2   2   8       28.34       28.10      3.18 o
   3   2   8       88.52       92.54      5.62 o
   4   2   8        4.12        2.46      1.51 o
   5   2   8        0.09        0.33      0.78 o
   6   2   8       49.32       54.46      5.07 o
   7   2   8       94.32       95.86      7.62 o
   8   2   8       49.43       51.97      6.08 o
   9   2   8       20.16       14.04      3.97 o
  10   2   8        3.20        0.25      3.71 o
  11   2   8        0.91        0.00      3.91 o
  12   2   8       15.50       15.36      5.51 o
  13   2   8       49.15       53.11     10.62 o
  14   2   8        1.93        0.00     10.21 o
 -14   3   8       19.50       22.28     11.43 o
 -13   3   8      131.94      150.35     14.08 o
 -12   3   8       10.71       11.51      4.81 o
 -11   3   8       11.53        9.14      4.00 o
 -10   3   8       31.96       18.80      4.89 o
  -9   3   8       34.83       34.98      4.60 o
  -8   3   8      293.28      317.08     15.89 o
  -7   3   8       66.89       68.30      3.22 o
  -6   3   8       30.83       25.87      1.51 o
  -5   3   8        3.81        4.25      1.14 o
  -4   3   8       35.39       40.03      2.80 o
  -3   3   8      140.02      126.32      5.43 o
  -2   3   8      254.12      256.54      6.82 o
  -1   3   8        6.70        4.39      1.11 o
   0   3   8      248.41      241.14      6.71 o
   1   3   8      799.94      844.58     16.39 o
   2   3   8       14.26       13.89      2.36 o
   3   3   8      146.52      155.23      6.96 o
   4   3   8       50.26       43.34      3.90 o
   5   3   8      191.86      198.46      8.09 o
   6   3   8      797.42      800.96     15.00 o
   7   3   8      797.94      742.14     21.03 o
   8   3   8        4.74        3.58      2.97 o
   9   3   8      188.23      225.11     15.02 o
  10   3   8      317.93      315.87     18.60 o
  11   3   8       24.95       32.07      7.59 o
  12   3   8        1.42        1.48      3.70 o
  13   3   8        3.24        0.00      8.54 o
 -13   4   8        5.33        4.56      5.11 o
 -12   4   8       32.60       28.48      7.38 o
 -11   4   8        1.78        7.85      5.23 o
 -10   4   8       23.78       20.63      8.98 o
  -9   4   8        4.94        3.69      4.21 o
  -8   4   8       13.49       13.91      4.55 o
  -7   4   8        5.58        7.53      4.76 o
  -6   4   8      316.73      307.29     14.30 o
  -5   4   8      332.09      317.96     18.39 o
  -4   4   8        1.94        2.96      2.19 o
  -3   4   8     1493.83     1392.01     41.83 o
  -2   4   8      176.87      179.85      6.65 o
  -1   4   8      453.38      428.26      9.74 o
   0   4   8      582.61      591.98     13.92 o
   1   4   8       47.05       45.75      4.10 o
   2   4   8      452.69      460.61     11.32 o
   3   4   8       43.84       42.37      3.83 o
   4   4   8      171.76      168.44      7.64 o
   5   4   8       30.02       25.06      3.33 o
   6   4   8       12.09        9.94      2.57 o
   7   4   8      247.28      236.30     12.56 o
   8   4   8       77.29       78.23     11.23 o
   9   4   8       44.65       34.47      8.25 o
  10   4   8        5.67       15.73      6.98 o
  11   4   8        0.01        0.00      5.20 o
  12   4   8        1.31        0.00      7.51 o
 -12   5   8        8.13       13.49     10.57 o
 -11   5   8        1.70        6.76      5.13 o
 -10   5   8        0.33        0.00      4.48 o
  -9   5   8       10.27        1.31      7.21 o
  -8   5   8        4.88        0.00      7.42 o
  -7   5   8       10.22        4.65      3.92 o
  -6   5   8       19.50       26.92      7.08 o
  -5   5   8        3.09        4.15      3.93 o
  -4   5   8        7.11       12.70      4.28 o
  -3   5   8      138.68      110.60     10.01 o
  -2   5   8      494.58      485.92     20.16 o
  -1   5   8       19.98       22.28      3.19 o
   0   5   8       51.56       38.80      4.27 o
   1   5   8       37.99       37.51      3.95 o
   2   5   8       96.07       86.19      5.88 o
   3   5   8      235.94      243.02      9.19 o
   4   5   8       10.44        6.93      2.25 o
   5   5   8       55.66       54.10      5.29 o
   6   5   8       67.52       55.29      6.24 o
   7   5   8        9.43       13.55      4.80 o
   8   5   8        0.84        4.65      5.31 o
   9   5   8        8.03       12.00      5.58 o
  10   5   8        0.07        2.98     11.03 o
 -10   6   8       59.55       66.25     20.60 o
  -9   6   8       14.08       24.57      7.41 o
  -8   6   8       14.80       12.18      8.79 o
  -7   6   8       65.61       42.02      8.82 o
  -6   6   8       76.49       73.46     11.26 o
  -5   6   8       47.96       55.94      8.48 o
  -4   6   8       12.18       12.87      5.27 o
  -3   6   8        0.14        1.81      3.68 o
  -2   6   8        7.50        3.36      3.20 o
  -1   6   8        4.17        4.48      2.89 o
   0   6   8        3.82        0.59      5.20 o
   1   6   8       39.46       37.33      5.09 o
   2   6   8        5.98        4.08      2.63 o
   3   6   8       31.17       29.17      4.28 o
   4   6   8        7.11        8.54      2.77 o
   5   6   8       13.84        8.08      3.55 o
   6   6   8       35.29       32.58      5.44 o
   7   6   8       22.19       20.66      5.51 o
   8   6   8        1.27        3.21      5.27 o
  -7   7   8        3.80        0.00      7.48 o
  -6   7   8       32.21       51.84      9.97 o
  -5   7   8       91.98      121.23     14.81 o
  -4   7   8       41.46       65.35     10.81 o
  -3   7   8        3.05        0.00      3.66 o
  -2   7   8       10.78       19.05      5.51 o
  -1   7   8        3.58        2.98      4.02 o
   0   7   8        7.96       17.60      5.28 o
   1   7   8       20.99       19.98      5.70 o
   2   7   8       33.20       31.07      5.35 o
   3   7   8       73.51       93.00     10.89 o
   4   7   8       30.49       28.69      7.94 o
   5   7   8       24.76       15.56      6.66 o
 -15   1   9        1.35        0.00      8.94 o
 -14   1   9       54.74       46.19      7.47 o
 -13   1   9       67.12       76.16      7.83 o
 -12   1   9       23.48       19.31      3.49 o
 -11   1   9        5.38        6.33      2.34 o
 -10   1   9      184.40      179.61      6.94 o
  -9   1   9       44.54       29.54      2.84 o
  -8   1   9       50.34       47.23      3.60 o
  -7   1   9       48.55       45.05      3.87 o
  -6   1   9      177.77      187.78      7.51 o
  -5   1   9      325.24      326.00      7.92 o
  -4   1   9       63.03       47.46      2.88 o
  -3   1   9     2010.95     2130.52     30.39 o
  -2   1   9      285.94      360.48      9.62 o
  -1   1   9        0.52        4.97      2.02 o
   0   1   9     1806.18     2019.67     30.12 o
   1   1   9       64.64       74.60      6.26 o
   2   1   9      227.95      255.28     11.39 o
   3   1   9      357.53      383.71     11.63 o
   4   1   9       56.83       57.86      4.83 o
   5   1   9       55.23       49.07      9.97 o
   6   1   9      272.70      286.88     13.91 o
   7   1   9       36.31       35.13      5.13 o
   8   1   9        2.49        4.24      3.05 o
   9   1   9       10.78       14.54      4.08 o
  10   1   9       37.85       35.96      5.72 o
  11   1   9       96.23       89.43      8.67 o
  12   1   9        7.25        8.95      4.58 o
  13   1   9       33.04       42.73      7.98 o
  14   1   9        0.59        2.17      6.45 o
 -15   2   9       14.21        8.69      5.32 o
 -14   2   9       29.96       28.69      6.80 o
 -13   2   9       51.24       48.88      7.89 o
 -12   2   9       16.36       19.37      5.05 o
 -11   2   9        6.82        4.29      2.50 o
 -10   2   9       35.99       50.25      4.69 o
  -9   2   9      249.77      257.24      9.38 o
  -8   2   9       82.32       85.17      4.59 o
  -7   2   9      345.38      355.74      7.83 o
  -6   2   9      386.40      397.53     10.27 o
  -5   2   9      330.09      302.02      9.80 o
  -4   2   9     1063.26     1140.71     18.62 o
  -3   2   9       73.38       54.81      4.26 o
  -2   2   9     2946.58     3044.43     30.58 o
  -1   2   9     3330.87     3602.78     31.23 o
   0   2   9     2913.46     3184.53     26.27 o
   1   2   9       45.89       32.76      2.71 o
   2   2   9        2.64       12.22      2.80 o
   3   2   9        2.81        4.69      2.03 o
   4   2   9       76.43       74.11      5.41 o
   5   2   9      355.39      368.54     12.26 o
   6   2   9      696.02      683.09     26.20 o
   7   2   9       38.23       42.83      5.51 o
   8   2   9      201.11      189.64     11.31 o
   9   2   9       52.53       37.54      5.53 o
  10   2   9       54.92       43.08      7.06 o
  11   2   9        2.44        5.02      3.88 o
  12   2   9        0.01        0.00      4.58 o
  13   2   9        3.81        1.76      4.54 o
 -14   3   9       42.30       63.57      9.88 o
 -13   3   9       79.90       88.75     11.09 o
 -12   3   9      106.92      120.71     12.11 o
 -11   3   9       94.25       82.54      9.82 o
 -10   3   9       76.18       71.29      9.05 o
  -9   3   9       32.38       39.65      6.66 o
  -8   3   9       10.14        9.53      1.80 o
  -7   3   9        0.49        0.46      0.72 o
  -6   3   9        7.06       26.29      3.39 o
  -5   3   9       42.98       44.37      3.26 o
  -4   3   9      294.97      342.85      9.07 o
  -3   3   9      560.83      581.85     14.37 o
  -2   3   9        0.30        0.00      2.19 o
  -1   3   9        0.45        1.05      1.01 o
   0   3   9       18.15       24.80      2.85 o
   1   3   9      146.64      146.08      7.12 o
   2   3   9      551.30      556.26     14.89 o
   3   3   9      305.93      308.37     11.41 o
   4   3   9       36.82       32.64      3.88 o
   5   3   9       64.02       61.31      4.24 o
   6   3   9       23.38       31.79      3.44 o
   7   3   9       21.17       17.13      5.53 o
   8   3   9       56.02       53.78      6.14 o
   9   3   9      149.21      146.92     13.12 o
  10   3   9      143.93      132.13     12.50 o
  11   3   9      148.76      135.98     13.16 o
  12   3   9       31.08       34.04      8.74 o
  13   3   9       11.84       22.98     14.20 o
 -13   4   9        0.31        0.47      5.12 o
 -12   4   9      166.72      164.59     17.91 o
 -11   4   9      166.90      193.62     18.83 o
 -10   4   9       56.64       70.13     11.47 o
  -9   4   9       12.98       18.14      6.29 o
  -8   4   9      213.67      221.18     18.21 o
  -7   4   9      405.06      422.39     28.67 o
  -6   4   9       94.45      103.35      8.74 o
  -5   4   9        0.12        0.76      3.18 o
  -4   4   9      267.72      230.18     15.84 o
  -3   4   9      208.57      207.91      7.02 o
  -2   4   9      413.58      418.68     10.45 o
  -1   4   9     1140.72     1168.02     18.60 o
   0   4   9      857.17      840.39     17.94 o
   1   4   9      880.50      844.87     19.10 o
   2   4   9      112.16      123.10      7.59 o
   3   4   9       37.77       24.59      3.27 o
   4   4   9       38.15       36.88      3.98 o
   5   4   9       79.17       81.73      5.93 o
   6   4   9      243.42      259.55     12.19 o
   7   4   9      538.84      555.08     19.76 o
   8   4   9       34.92       28.00      5.47 o
   9   4   9       13.73       14.33      5.80 o
  10   4   9       57.90       63.34     11.08 o
  11   4   9       35.47       38.74      9.41 o
 -11   5   9       18.13       16.62      6.66 o
 -10   5   9        0.00        0.00      3.95 o
  -9   5   9       17.25        9.30      5.40 o
  -8   5   9        0.27        3.42      3.99 o
  -7   5   9        7.13       14.59      6.06 o
  -6   5   9       16.65       13.94      5.81 o
  -5   5   9        2.67        1.58      4.45 o
  -4   5   9        0.18        1.87      2.57 o
  -3   5   9        9.52       11.54      3.99 o
  -2   5   9      385.79      411.19     24.35 o
  -1   5   9      215.63      231.62     12.48 o
   0   5   9      208.47      201.84     10.16 o
   1   5   9      731.27      752.54     17.87 o
   2   5   9       81.42       94.75      5.83 o
   3   5   9       49.53       51.32      4.44 o
   4   5   9        6.94        0.00      1.78 o
   5   5   9        1.79        0.23      2.60 o
   6   5   9        0.93        0.20      3.21 o
   7   5   9        1.05        0.84      8.78 o
   8   5   9       34.71       39.52      8.83 o
   9   5   9       23.68       22.03      7.40 o
  10   5   9       31.76       35.48      9.39 o
  -9   6   9       64.55       59.25     12.00 o
  -8   6   9       25.12       33.68      8.52 o
  -7   6   9        2.88        0.70      3.99 o
  -6   6   9       10.94       18.89      5.39 o
  -5   6   9        0.09        0.00      4.86 o
  -4   6   9        8.61        4.47      4.72 o
  -3   6   9      113.87      115.95     15.83 o
  -2   6   9      162.78      177.04     13.36 o
  -1   6   9       77.33       71.89      8.79 o
   0   6   9       33.18       25.62      4.72 o
   1   6   9       16.17       12.12      4.15 o
   2   6   9       57.76       68.96      7.58 o
   3   6   9       29.19       24.21      4.29 o
   4   6   9        1.05        5.87      2.52 o
   5   6   9        1.93        0.99      2.70 o
   6   6   9       22.24       21.37      7.71 o
   7   6   9       31.44       44.25      9.45 o
   8   6   9       45.35       62.15     11.37 o
  -6   7   9       10.99        0.00      7.22 o
  -5   7   9        1.17        4.74      5.12 o
  -4   7   9        5.51        3.20      3.66 o
  -3   7   9       15.37        3.81      3.87 o
  -2   7   9        0.22        1.86      5.30 o
  -1   7   9        7.68        0.00      5.98 o
   0   7   9        1.36        2.34      3.33 o
   1   7   9        0.67        0.00      3.54 o
   2   7   9        4.96        7.79      4.37 o
   3   7   9        0.06        0.00      3.77 o
   4   7   9        1.82        2.66      3.70 o
   5   7   9        4.49        3.35      4.10 o
 -15   0  10       36.16       38.92     13.81 o
 -14   0  10       31.22       30.16      8.29 o
 -13   0  10       60.02       62.77     11.58 o
 -12   0  10      334.75      300.31     15.51 o
 -11   0  10       71.89       84.50      7.20 o
 -10   0  10      127.51      126.19      8.45 o
  -9   0  10      142.86      130.92      8.95 o
  -8   0  10       57.70       48.29      5.23 o
  -7   0  10      575.58      581.37     17.15 o
  -6   0  10        7.42        3.93      1.90 o
  -5   0  10     2155.39     2176.71     26.80 o
  -4   0  10      279.88      272.59      9.82 o
  -3   0  10       32.39       40.37      4.47 o
  -2   0  10       95.02      105.05     10.63 o
  -1   0  10       75.32       45.11      7.23 o
   0   0  10      884.91      808.52     46.60 o
   1   0  10      641.55      669.10     26.14 o
   2   0  10       40.88       61.12      8.55 o
   3   0  10     1485.05     1465.63     55.87 o
   4   0  10      798.68      678.22     29.01 o
   5   0  10      584.67      545.64     26.87 o
   6   0  10       92.70       98.49     12.77 o
   7   0  10      527.07      554.03     29.12 o
   8   0  10      368.55      391.01     25.50 o
   9   0  10      212.17      183.44     18.31 o
  10   0  10        4.25        0.26      4.27 o
  11   0  10        0.43        6.14      4.79 o
  12   0  10      100.78      114.11     13.77 o
  13   0  10      114.58      143.85     26.24 o
 -15   1  10        0.90        1.96      3.10 o
 -14   1  10       18.84       25.95      7.13 o
 -13   1  10       42.95       47.74      6.25 o
 -12   1  10      149.62      169.53      9.83 o
 -11   1  10      185.84      192.06      8.67 o
 -10   1  10      336.30      318.63      9.27 o
  -9   1  10      321.90      300.27      9.39 o
  -8   1  10      698.25      700.67     14.43 o
  -7   1  10       24.48       14.00      2.13 o
  -6   1  10      402.40      384.33      9.94 o
  -5   1  10      434.78      448.95     10.83 o
  -4   1  10     6757.36     6656.23     64.44 o
  -3   1  10       28.62       18.95      3.12 o
  -2   1  10      509.58      584.16     14.16 o
  -1   1  10        8.81        8.45      3.06 o
   0   1  10     3054.59     3148.80     39.88 o
   1   1  10     5199.67     5510.81     53.68 o
   2   1  10      226.09      167.93     14.57 o
   3   1  10       48.85       74.45      5.81 o
   4   1  10      454.38      460.61     19.76 o
   5   1  10       40.96       49.78      6.16 o
   6   1  10      202.72      185.08     11.73 o
   7   1  10        8.94       15.45      4.18 o
   8   1  10        7.39        3.42      4.57 o
   9   1  10        0.20        0.00      3.34 o
  10   1  10       26.50       32.26      5.71 o
  11   1  10        0.13        0.39      4.26 o
  12   1  10        8.15       11.09      4.99 o
  13   1  10        1.32        0.00      4.28 o
 -15   2  10        0.00        5.22      7.31 o
 -14   2  10        2.97        0.00      5.01 o
 -13   2  10       42.36       47.92      7.45 o
 -12   2  10        3.68        4.03      3.11 o
 -11   2  10        6.58        2.27      3.09 o
 -10   2  10        0.00        0.39      1.85 o
  -9   2  10        0.76        3.90      1.78 o
  -8   2  10       66.20       67.74      4.93 o
  -7   2  10       94.31       95.20      5.30 o
  -6   2  10      198.22      212.79      8.72 o
  -5   2  10      114.60      116.96      7.24 o
  -4   2  10      102.67       93.63      5.76 o
  -3   2  10      490.45      456.37     12.78 o
  -2   2  10        0.09        1.64      0.99 o
  -1   2  10      586.57      590.72     10.65 o
   0   2  10     1091.46     1158.02     21.15 o
   1   2  10        0.66        4.07      1.38 o
   2   2  10      122.84      145.50      8.16 o
   3   2  10      354.54      328.75     11.18 o
   4   2  10      688.29      708.45     16.77 o
   5   2  10      705.66      732.15     17.66 o
   6   2  10        3.23       12.43      3.66 o
   7   2  10       29.95       18.36      5.17 o
   8   2  10      176.99      173.10     12.59 o
   9   2  10        9.41       12.29      4.21 o
  10   2  10       21.25       14.09      5.35 o
  11   2  10        6.22       10.63      4.63 o
  12   2  10       46.12       50.53      8.32 o
  13   2  10       67.45       76.21     10.76 o
 -14   3  10       15.28       22.01      6.83 o
 -13   3  10       23.10       37.27      9.23 o
 -12   3  10       14.16        0.00      4.54 o
 -11   3  10       52.45       38.25     10.45 o
 -10   3  10        7.35        5.22      3.75 o
  -9   3  10       50.54       64.63     10.12 o
  -8   3  10       22.89       16.94      3.29 o
  -7   3  10       50.03       40.38      5.15 o
  -6   3  10      267.91      254.03      8.07 o
  -5   3  10       18.41       25.95      3.16 o
  -4   3  10      123.05      147.20      7.09 o
  -3   3  10      159.43      159.76      7.52 o
  -2   3  10      627.72      603.58     20.32 o
  -1   3  10       47.69       37.10      3.13 o
   0   3  10       62.85       65.67      4.47 o
   1   3  10       11.95        9.81      2.25 o
   2   3  10      159.53      169.41      9.26 o
   3   3  10        8.80        8.79      2.60 o
   4   3  10       44.38       37.80      4.64 o
   5   3  10      292.63      302.03     11.16 o
   6   3  10      309.00      319.93     12.66 o
   7   3  10      118.66      131.24      9.47 o
   8   3  10        4.36        4.34      2.92 o
   9   3  10        0.32        0.00      4.14 o
  10   3  10       62.32       56.86      8.24 o
  11   3  10       43.65       31.00      7.91 o
  12   3  10        1.96       11.42      6.22 o
 -13   4  10       17.07        1.32      7.36 o
 -12   4  10        4.66        3.60      5.00 o
 -11   4  10        7.97       13.47      6.13 o
 -10   4  10       37.74       24.42      6.77 o
  -9   4  10      115.90      133.97     12.98 o
  -8   4  10        5.75        3.75      6.26 o
  -7   4  10       11.53        7.00      6.71 o
  -6   4  10       56.42       59.16      7.40 o
  -5   4  10       14.92       14.72      4.62 o
  -4   4  10      191.22      193.26      9.84 o
  -3   4  10       23.90       27.48      3.30 o
  -2   4  10        3.07        3.47      1.75 o
  -1   4  10      139.33      134.51      6.93 o
   0   4  10        7.34        5.15      1.65 o
   1   4  10       19.55       22.15      3.61 o
   2   4  10       79.39       75.68      6.08 o
   3   4  10       96.83       94.26      7.17 o
   4   4  10      208.80      198.27     10.36 o
   5   4  10       59.18       57.81      7.20 o
   6   4  10       23.43       15.96      3.54 o
   7   4  10        6.33        3.69      4.63 o
   8   4  10       10.69       11.58      3.41 o
   9   4  10        5.64        8.35      5.48 o
  10   4  10        6.89        0.00      4.51 o
  11   4  10       27.08       33.80      8.92 o
 -11   5  10        2.61        0.80      4.77 o
 -10   5  10       29.73       39.92      9.96 o
  -9   5  10       15.60       21.75      6.77 o
  -8   5  10        3.36        1.95      6.93 o
  -7   5  10       43.97       50.70      9.93 o
  -6   5  10       74.09       75.71     11.25 o
  -5   5  10       20.02       26.12      6.43 o
  -4   5  10        5.98        0.00      3.58 o
  -3   5  10      301.95      277.72     19.58 o
  -2   5  10       56.16       75.24      8.65 o
  -1   5  10       40.28       30.53      5.74 o
   0   5  10      120.92      131.78      9.23 o
   1   5  10        1.32        3.00      2.75 o
   2   5  10      378.99      377.44     13.58 o
   3   5  10      171.42      172.07     11.86 o
   4   5  10       77.93       60.79      6.38 o
   5   5  10        4.15        7.16      2.63 o
   6   5  10        9.62       11.60      3.97 o
   7   5  10        3.07        2.60      4.71 o
   8   5  10        4.56        9.28      9.51 o
   9   5  10        0.04        1.95      6.79 o
  10   5  10        2.72        9.32      7.00 o
  -9   6  10       15.09       18.63      6.98 o
  -8   6  10        4.83        5.53      5.66 o
  -7   6  10        1.52        0.00      4.17 o
  -6   6  10       18.20       10.54      5.28 o
  -5   6  10       11.55       12.35      5.85 o
  -4   6  10       53.64       65.45     10.84 o
  -3   6  10       84.28       99.88     12.99 o
  -2   6  10       23.15       24.87      5.36 o
  -1   6  10        7.58        0.00      3.31 o
   0   6  10        3.18        1.66      3.69 o
   1   6  10        0.50        0.00      2.90 o
   2   6  10       38.39       31.86      6.51 o
   3   6  10        9.40        0.14      4.19 o
   4   6  10       43.81       37.08      5.88 o
   5   6  10       66.12       70.12      8.07 o
   6   6  10       91.27       99.65     10.38 o
   7   6  10        2.92        0.00      4.92 o
   8   6  10        2.31        3.46      9.19 o
  -6   7  10       34.58       54.28     12.73 o
  -5   7  10       55.15       78.68     12.46 o
  -4   7  10        8.87       10.48      5.45 o
  -3   7  10       14.32       14.55      5.97 o
  -2   7  10       24.94       39.17      9.25 o
  -1   7  10        8.96       11.65      6.40 o
   0   7  10        5.50        4.86      5.90 o
   1   7  10        0.22        0.63      3.81 o
   2   7  10       22.50       13.53      7.03 o
   3   7  10       44.12       54.42     10.06 o
   4   7  10       24.63       15.03      7.81 o
 -15   1  11        4.26        8.96      6.65 o
 -14   1  11       31.66       30.98      6.86 o
 -13   1  11        0.84        0.69      2.67 o
 -12   1  11       64.71       65.27      7.05 o
 -11   1  11        4.89        3.96      2.07 o
 -10   1  11        9.71        6.39      1.88 o
  -9   1  11        2.11        1.34      1.69 o
  -8   1  11      102.42       94.24      6.34 o
  -7   1  11      145.86      156.82      6.96 o
  -6   1  11      233.37      228.91      8.92 o
  -5   1  11        0.05        1.21      1.20 o
  -4   1  11      765.83      782.87     12.19 o
  -3   1  11      377.03      417.18     11.60 o
  -2   1  11        1.52        1.43      1.95 o
  -1   1  11      164.47      140.46     10.50 o
   0   1  11        0.14        0.78      2.84 o
   1   1  11      184.40      178.79     10.42 o
   2   1  11        0.99        3.29      1.71 o
   3   1  11      479.29      480.26     14.11 o
   4   1  11       73.77       67.73      7.41 o
   5   1  11      223.87      224.57     12.84 o
   6   1  11        8.09        6.81      3.64 o
   7   1  11       27.83       24.22      6.28 o
   8   1  11       65.75       64.55     11.07 o
   9   1  11        7.24       17.46      4.32 o
  10   1  11       75.43      102.24      9.44 o
  11   1  11        0.14        2.73      3.40 o
  12   1  11        0.03        2.59      6.04 o
  13   1  11       10.24       13.78      5.46 o
 -14   2  11       32.56       14.83      7.62 o
 -13   2  11      114.66      127.53     12.52 o
 -12   2  11      116.68      124.18     15.43 o
 -11   2  11       27.83       28.07      4.96 o
 -10   2  11        9.99       11.38      2.83 o
  -9   2  11      205.58      213.33     11.23 o
  -8   2  11      230.47      208.02     16.10 o
  -7   2  11       31.66       41.88      4.84 o
  -6   2  11      204.27      193.22      8.83 o
  -5   2  11       71.50       66.25      5.97 o
  -4   2  11      282.51      258.13     11.31 o
  -3   2  11      739.94      796.39     27.97 o
  -2   2  11       69.13       78.50      6.63 o
  -1   2  11       67.40       74.48      4.37 o
   0   2  11       13.13        8.69      1.85 o
   1   2  11        0.26        0.84      1.42 o
   2   2  11      341.29      372.90     13.43 o
   3   2  11        2.30        4.52      2.59 o
   4   2  11       68.43       62.74      5.42 o
   5   2  11      265.91      277.20     11.29 o
   6   2  11       63.78       69.99      7.05 o
   7   2  11      121.93      131.02      9.71 o
   8   2  11       76.04       77.94      7.75 o
   9   2  11       27.06       16.92      4.21 o
  10   2  11        0.40        2.63      3.84 o
  11   2  11       16.76       11.35      8.94 o
  12   2  11       66.56       58.04      9.14 o
  13   2  11        0.20        7.32      6.77 o
 -14   3  11        7.73       13.50      6.21 o
 -13   3  11       12.93        5.25      5.68 o
 -12   3  11        1.53        4.59      7.82 o
 -11   3  11       62.81       56.05      8.87 o
 -10   3  11      273.87      288.69     18.51 o
  -9   3  11       97.34      138.82     14.65 o
  -8   3  11       30.94       21.92      4.22 o
  -7   3  11      218.21      220.87     10.86 o
  -6   3  11       86.56       88.84      5.21 o
  -5   3  11     1170.96     1116.05     21.37 o
  -4   3  11      794.65      801.84     17.34 o
  -3   3  11       39.03       38.83      4.01 o
  -2   3  11       55.89       50.66      3.56 o
  -1   3  11      227.79      214.74      7.44 o
   0   3  11      430.42      427.42     11.54 o
   1   3  11      586.32      586.51     14.85 o
   2   3  11      623.23      625.70     18.33 o
   3   3  11      626.82      637.03     17.32 o
   4   3  11       11.56       10.73      2.62 o
   5   3  11       35.30       44.52      4.73 o
   6   3  11      200.06      217.28     10.81 o
   7   3  11      355.92      380.74     16.23 o
   8   3  11      223.36      252.19     16.27 o
   9   3  11       41.18       42.33      7.43 o
  10   3  11        0.05        5.13      3.51 o
  11   3  11       10.61       19.92      5.98 o
  12   3  11       40.61       33.74     33.27 o
 -13   4  11       31.85       41.26     11.69 o
 -12   4  11       88.87      108.12     14.98 o
 -11   4  11      141.85      131.57     15.92 o
 -10   4  11      145.32      158.83     16.43 o
  -9   4  11        8.87       12.79      5.59 o
  -8   4  11        4.62       17.48      6.23 o
  -7   4  11       58.25       64.09     10.36 o
  -6   4  11      175.39      174.26     12.30 o
  -5   4  11      697.21      684.59     24.17 o
  -4   4  11      456.43      450.29     15.78 o
  -3   4  11       51.73       55.94      5.79 o
  -2   4  11        2.83        3.89      3.15 o
  -1   4  11       83.29       85.11      8.20 o
   0   4  11      340.21      332.55     10.64 o
   1   4  11       78.99       78.39      6.31 o
   2   4  11       16.50        8.70      2.55 o
   3   4  11       10.06        6.95      2.78 o
   4   4  11       67.53       76.59      6.77 o
   5   4  11      175.99      163.83      9.88 o
   6   4  11       19.01       13.05      3.35 o
   7   4  11       16.58        2.37      3.83 o
   8   4  11        1.96        0.00      3.34 o
   9   4  11       83.06       78.97     12.36 o
  10   4  11       26.22       29.03      8.54 o
  11   4  11        2.22        0.00      5.09 o
 -11   5  11       25.22       23.83      8.93 o
 -10   5  11       30.42       26.57     13.36 o
  -9   5  11       13.95       24.71      6.56 o
  -8   5  11       21.89       26.55      7.44 o
  -7   5  11       55.03       52.17     10.70 o
  -6   5  11       54.48       69.64     10.74 o
  -5   5  11        0.95        0.00      4.61 o
  -4   5  11        1.07        0.10      3.12 o
  -3   5  11      315.81      314.00     17.44 o
  -2   5  11      363.48      374.78     18.98 o
  -1   5  11       85.43       85.37      9.37 o
   0   5  11       27.80       28.85      6.29 o
   1   5  11       80.54       81.30      7.19 o
   2   5  11      139.92      138.73      8.58 o
   3   5  11      138.64      137.55      8.60 o
   4   5  11      153.90      158.54     10.04 o
   5   5  11       48.72       64.02     12.88 o
   6   5  11       30.38       27.92      5.13 o
   7   5  11       22.62       18.33      5.53 o
   8   5  11       14.65       28.03      7.80 o
   9   5  11       48.68       60.84     11.51 o
  -9   6  11       10.60        0.00      7.05 o
  -8   6  11        0.73        0.00     10.37 o
  -7   6  11        0.76        8.96      5.86 o
  -6   6  11       21.94       19.26      7.08 o
  -5   6  11       17.38       19.33      6.17 o
  -4   6  11       40.38       66.06     11.05 o
  -3   6  11       25.35       24.79      7.70 o
  -2   6  11        0.04        0.00      3.66 o
  -1   6  11        3.89        3.71      3.89 o
   0   6  11       30.83       30.99      6.01 o
   1   6  11       29.71       32.46      5.54 o
   2   6  11        1.58        8.61      4.08 o
   3   6  11       10.49        2.00      3.66 o
   4   6  11        0.02        0.00      2.34 o
   5   6  11        9.85        6.83      4.04 o
   6   6  11        5.78        3.59      3.43 o
   7   6  11        3.86        2.05      9.03 o
  -5   7  11        0.52        0.00      5.26 o
  -4   7  11        4.97        0.00      5.94 o
  -3   7  11        0.16        0.00      6.54 o
  -2   7  11        1.19        5.69      5.85 o
  -1   7  11       27.09       30.45      8.63 o
   0   7  11        7.62       10.76      6.17 o
   1   7  11        0.21        0.00      4.54 o
   2   7  11        0.02        0.00      7.11 o
   3   7  11        5.77       11.69      6.85 o
 -15   0  12       15.48        0.21      5.76 o
 -14   0  12      114.95      143.75     17.44 o
 -13   0  12       21.74        9.91      7.79 o
 -12   0  12        5.82        7.19      2.91 o
 -11   0  12       12.76       15.06      4.06 o
 -10   0  12       38.87       49.75      7.33 o
  -9   0  12      507.40      492.32     21.64 o
  -8   0  12      369.31      364.39     17.94 o
  -7   0  12     1565.39     1600.88     32.84 o
  -6   0  12     2143.40     2142.17     32.88 o
  -5   0  12      288.69      281.32     11.62 o
  -4   0  12       26.13       38.80      4.24 o
  -3   0  12      502.20      547.54     17.53 o
  -2   0  12     2660.10     2745.61     57.27 o
  -1   0  12      225.38      151.69     13.95 o
   0   0  12      287.77      261.51     18.07 o
   1   0  12       97.53       78.40     14.89 o
   2   0  12     1694.74     1714.07    117.64 o
   3   0  12     1547.03     1462.27     24.39 o
   4   0  12     1143.82     1155.74     41.00 o
   5   0  12      353.55      380.51     24.52 o
   6   0  12      123.10      147.29     16.04 o
   7   0  12       30.56       40.73      8.92 o
   8   0  12       18.79       10.71     10.76 o
   9   0  12      213.45      162.36     18.34 o
  10   0  12        0.17        4.95      5.14 o
  11   0  12       27.98       36.55      8.65 o
  12   0  12        0.68        5.25      9.41 o
  13   0  12        0.12        5.47      8.98 o
 -15   1  12        5.70        4.69      6.00 o
 -14   1  12       16.65       14.02      9.92 o
 -13   1  12        0.02        0.00      2.35 o
 -12   1  12       13.35        8.74      5.61 o
 -11   1  12      121.86      116.47      7.65 o
 -10   1  12      242.84      229.14     10.65 o
  -9   1  12      448.74      435.38     14.20 o
  -8   1  12      165.64      165.97      8.55 o
  -7   1  12      130.06      129.12      7.27 o
  -6   1  12      142.50      149.32      7.53 o
  -5   1  12        1.97        3.08      1.19 o
  -4   1  12        4.77        3.95      1.57 o
  -3   1  12      226.26      218.30      8.85 o
  -2   1  12        8.19        7.50      2.67 o
  -1   1  12       12.08       13.23      4.58 o
   0   1  12      470.82      493.40     24.47 o
   1   1  12      269.89      282.13     23.57 o
   2   1  12      590.71      528.45     23.61 o
   3   1  12       55.23       40.27      4.50 o
   4   1  12       33.30       32.61      4.12 o
   5   1  12      112.67      119.25      9.83 o
   6   1  12       94.64      106.76     13.80 o
   7   1  12      454.00      498.26     21.00 o
   8   1  12       80.75       96.56      8.82 o
   9   1  12       69.34       70.79      7.70 o
  10   1  12        3.99        4.76      3.60 o
  11   1  12       18.24       10.69      4.20 o
  12   1  12       38.92       52.94      9.41 o
  13   1  12        7.66       12.01      7.44 o
 -14   2  12       40.45       23.79     13.74 o
 -13   2  12        8.84       11.68      5.29 o
 -12   2  12        6.21        3.61      4.59 o
 -11   2  12       28.34       18.63      4.21 o
 -10   2  12       50.27       57.51      6.64 o
  -9   2  12      338.84      327.79     16.97 o
  -8   2  12      286.49      282.16     13.81 o
  -7   2  12      695.71      689.45     19.24 o
  -6   2  12       30.79       26.96      2.59 o
  -5   2  12      823.13      800.25     20.79 o
  -4   2  12      149.77      144.07      6.06 o
  -3   2  12      148.98      145.74      6.70 o
  -2   2  12       11.40        6.05      1.61 o
  -1   2  12      366.80      323.55     11.76 o
   0   2  12       87.41       68.98      4.25 o
   1   2  12       48.64       44.86      3.95 o
   2   2  12      107.23      121.51      8.14 o
   3   2  12     1723.65     1769.92     27.40 o
   4   2  12     1089.38     1083.60     30.60 o
   5   2  12      235.09      236.05     10.69 o
   6   2  12      331.81      335.02     15.18 o
   7   2  12       78.83       81.71      8.00 o
   8   2  12      104.92      113.49      9.61 o
   9   2  12      102.94      101.91      9.32 o
  10   2  12        1.10        5.76      5.15 o
  11   2  12        9.00        0.49      4.14 o
  12   2  12        9.79       11.46      7.01 o
 -13   3  12        9.66        1.12      6.83 o
 -12   3  12       13.33        4.34      5.72 o
 -11   3  12        9.84        5.72      4.23 o
 -10   3  12      117.52      135.55     15.31 o
  -9   3  12      449.90      484.36     27.41 o
  -8   3  12        4.83        6.35      4.97 o
  -7   3  12      254.99      265.36     12.44 o
  -6   3  12        0.84        0.83      2.46 o
  -5   3  12        6.46        8.80      2.59 o
  -4   3  12       59.97       68.33      5.56 o
  -3   3  12       35.82       65.13      6.42 o
  -2   3  12      176.00      180.49      7.30 o
  -1   3  12        0.00        0.00      1.21 o
   0   3  12       32.43       38.61      3.79 o
   1   3  12      192.33      198.32      8.96 o
   2   3  12      237.66      240.13     11.85 o
   3   3  12        7.13       10.57      3.26 o
   4   3  12      316.80      317.55     11.80 o
   5   3  12        0.12        0.00      2.40 o
   6   3  12      301.26      306.38     13.15 o
   7   3  12        3.36        3.09      4.57 o
   8   3  12       20.35       10.74      4.12 o
   9   3  12       57.68       46.27      6.74 o
  10   3  12        2.05        5.56      4.32 o
  11   3  12       44.17       30.67      7.61 o
 -12   4  12        0.44        0.00      5.28 o
 -11   4  12        0.09        0.00      4.22 o
 -10   4  12       15.50        8.50      4.30 o
  -9   4  12        2.43        0.00      4.44 o
  -8   4  12       17.11       25.15      8.63 o
  -7   4  12       22.91       15.05      5.91 o
  -6   4  12       74.47       75.69      8.31 o
  -5   4  12      321.34      307.32     19.01 o
  -4   4  12       56.69       61.01      6.23 o
  -3   4  12      226.64      221.16     11.82 o
  -2   4  12      134.66      126.99     10.87 o
  -1   4  12        1.80        1.90      2.95 o
   0   4  12        0.15        1.61      2.03 o
   1   4  12       11.30       13.61      3.09 o
   2   4  12       57.61       55.77      5.74 o
   3   4  12      264.09      254.33     12.06 o
   4   4  12        0.67        0.00      2.73 o
   5   4  12        0.91        0.00      3.02 o
   6   4  12       28.31       20.54      4.09 o
   7   4  12        8.33        6.97      4.93 o
   8   4  12        0.32        0.00      3.03 o
   9   4  12        5.46        0.15      4.07 o
  10   4  12       11.77        0.81      4.83 o
 -10   5  12       11.50       10.37      6.47 o
  -9   5  12        8.06       14.12      5.34 o
  -8   5  12        0.98        4.60      3.72 o
  -7   5  12       14.85       14.42      5.89 o
  -6   5  12       57.24       60.58     10.52 o
  -5   5  12        3.78        1.70      4.47 o
  -4   5  12        6.39        8.13      3.90 o
  -3   5  12      119.79      139.72     12.04 o
  -2   5  12      101.82      101.96     10.48 o
  -1   5  12       14.60       11.31      3.81 o
   0   5  12      340.54      362.25     16.03 o
   1   5  12      522.57      532.97     18.36 o
   2   5  12        0.01        0.00      2.23 o
   3   5  12       19.04       16.73      3.38 o
   4   5  12       49.81       51.39      6.05 o
   5   5  12        3.22        3.77      2.64 o
   6   5  12       39.47       31.72      5.74 o
   7   5  12       23.05       27.02      6.41 o
   8   5  12        2.70        5.00      9.94 o
   9   5  12       10.25        0.88     10.06 o
  -8   6  12       11.18        8.78      7.37 o
  -7   6  12       50.56       67.44     12.50 o
  -6   6  12       28.90       34.37      8.82 o
  -5   6  12        3.11        0.03      5.75 o
  -4   6  12        3.93        3.23      5.10 o
  -3   6  12       29.06       46.63      9.51 o
  -2   6  12      194.29      206.40     15.37 o
  -1   6  12      243.03      242.27     16.72 o
   0   6  12        9.74       14.04      4.15 o
   1   6  12        0.05        0.00      4.29 o
   2   6  12        4.22        4.15      7.79 o
   3   6  12        2.56        1.62      3.17 o
   4   6  12        0.81        0.00      2.95 o
   5   6  12        5.83        1.55      4.17 o
   6   6  12       52.75       54.04      7.75 o
  -4   7  12        4.10        7.00      5.47 o
  -3   7  12        0.91        1.29      4.84 o
  -2   7  12        5.79        8.80      5.78 o
  -1   7  12        0.02        0.00      8.66 o
   0   7  12        3.03        0.00      3.80 o
   1   7  12       19.83       22.71      5.87 o
   2   7  12        2.57        1.20      7.57 o
 -14   1  13        9.30        3.40      6.13 o
 -13   1  13        0.10        1.07      2.89 o
 -12   1  13       53.58       41.22      5.66 o
 -11   1  13       94.15       80.97      7.83 o
 -10   1  13       19.06       21.47      3.58 o
  -9   1  13       12.92        8.67      2.50 o
  -8   1  13      228.83      236.44     11.11 o
  -7   1  13      501.01      489.09     14.37 o
  -6   1  13        3.85        1.62      1.42 o
  -5   1  13       13.89       14.36      2.34 o
  -4   1  13        0.76        0.36      0.98 o
  -3   1  13      125.63      111.07      6.30 o
  -2   1  13       66.35       56.40      5.29 o
  -1   1  13      383.43      437.79     17.27 o
   0   1  13      102.06      123.95     11.00 o
   1   1  13      107.62       91.36      8.18 o
   2   1  13        7.82        0.00      3.68 o
   3   1  13       19.19       21.53      4.98 o
   4   1  13       10.90        9.26      2.74 o
   5   1  13        9.05        8.58      3.86 o
   6   1  13       29.55       33.61      5.82 o
   7   1  13       65.06       56.27      7.69 o
   8   1  13        6.38        9.97      4.72 o
   9   1  13        2.35        4.12      3.92 o
  10   1  13       27.04       29.15      5.83 o
  11   1  13        2.60        0.95      4.68 o
  12   1  13        0.88        4.76      4.41 o
 -14   2  13        1.11        6.82      5.34 o
 -13   2  13        2.15        8.44      5.00 o
 -12   2  13       28.41       28.14      6.82 o
 -11   2  13       47.52       57.25      9.48 o
 -10   2  13      125.54      141.25      9.97 o
  -9   2  13        2.38        0.00      3.20 o
  -8   2  13      160.13      165.23     10.03 o
  -7   2  13      212.18      233.16      8.30 o
  -6   2  13       80.35       74.02      4.47 o
  -5   2  13       12.36       11.70      2.46 o
  -4   2  13        0.01        0.00      1.32 o
  -3   2  13       23.98       21.57      3.12 o
  -2   2  13       73.94       71.75      4.84 o
  -1   2  13       10.94       10.21      2.45 o
   0   2  13      601.25      610.03     14.00 o
   1   2  13        7.11        8.25      2.18 o
   2   2  13       31.35       37.50      4.96 o
   3   2  13      856.55      890.68     20.07 o
   4   2  13     1440.66     1435.44     26.09 o
   5   2  13      238.06      234.44     10.96 o
   6   2  13        5.10        6.08      3.77 o
   7   2  13       74.02       78.12      8.02 o
   8   2  13       10.57       11.51      3.90 o
   9   2  13      107.64      112.47     10.24 o
  10   2  13       91.19       87.39     10.86 o
  11   2  13      118.77      147.71     14.24 o
  12   2  13       19.06       18.50      8.41 o
 -13   3  13       45.88       41.75      9.07 o
 -12   3  13       50.04       69.98     10.14 o
 -11   3  13       53.98       77.02     10.47 o
 -10   3  13       90.85      103.39     13.36 o
  -9   3  13      266.06      269.98     20.69 o
  -8   3  13      446.99      474.89     39.16 o
  -7   3  13      347.34      386.67     15.62 o
  -6   3  13       97.92      101.17      8.00 o
  -5   3  13       33.17       32.83      4.81 o
  -4   3  13       22.39       10.05      3.01 o
  -3   3  13      439.83      460.87     16.82 o
  -2   3  13      394.00      390.57     11.54 o
  -1   3  13      414.87      425.11     11.30 o
   0   3  13      244.84      233.01      9.12 o
   1   3  13      399.19      396.04     14.98 o
   2   3  13      353.78      349.84     14.65 o
   3   3  13       80.13       77.32      6.13 o
   4   3  13       36.41       37.17      4.50 o
   5   3  13        0.05        0.00      2.25 o
   6   3  13        3.03        1.16      3.29 o
   7   3  13        6.75        4.03      3.30 o
   8   3  13       27.27       23.58      9.44 o
   9   3  13       84.33       75.87      9.86 o
  10   3  13       67.15       87.88      9.73 o
  11   3  13        8.40        3.42      8.32 o
 -12   4  13       11.04        7.20      5.49 o
 -11   4  13       19.96       26.03      6.64 o
 -10   4  13        1.46        4.72      4.52 o
  -9   4  13        4.80        0.27      4.84 o
  -8   4  13        3.37        2.20      5.60 o
  -7   4  13       34.60       48.62      8.92 o
  -6   4  13       59.40       67.40      8.37 o
  -5   4  13       14.69        7.58      4.38 o
  -4   4  13       63.92       64.02      6.63 o
  -3   4  13       83.65       77.06      7.39 o
  -2   4  13        1.07        3.98      2.65 o
  -1   4  13        4.18        5.25      2.50 o
   0   4  13        0.92        0.00      2.24 o
   1   4  13      306.89      309.82     13.53 o
   2   4  13     1170.21     1199.80     25.69 o
   3   4  13      150.38      144.09      9.42 o
   4   4  13       90.70       96.76      7.86 o
   5   4  13       62.89       69.14      6.87 o
   6   4  13       34.59       39.58      5.60 o
   7   4  13        5.78        6.68      3.06 o
   8   4  13        8.65        7.17      4.95 o
   9   4  13       31.13       19.29      6.99 o
  10   4  13      119.98      118.52     15.65 o
 -10   5  13      106.94      143.97     14.84 o
  -9   5  13      122.94      161.78     18.24 o
  -8   5  13       31.35       34.82      8.51 o
  -7   5  13       45.08       43.93      9.65 o
  -6   5  13      102.24      122.12     14.78 o
  -5   5  13       12.35        8.21      4.78 o
  -4   5  13        9.77        8.64      3.48 o
  -3   5  13       80.53       89.59      9.80 o
  -2   5  13      177.60      201.21     14.74 o
  -1   5  13      138.15      166.28     13.64 o
   0   5  13      158.88      186.49     14.19 o
   1   5  13      190.21      222.03     12.19 o
   2   5  13       45.63       57.49      6.36 o
   3   5  13       28.28       32.88      4.36 o
   4   5  13        1.61        2.23      3.60 o
   5   5  13        1.25        4.94      3.11 o
   6   5  13        0.01        0.00      2.78 o
   7   5  13       11.80        7.70      5.07 o
   8   5  13       50.04       36.05     13.05 o
  -8   6  13        6.06        0.00      8.84 o
  -7   6  13        8.28       24.99      7.48 o
  -6   6  13       66.09       58.38     11.43 o
  -5   6  13       63.81       74.19     12.29 o
  -4   6  13       11.17        8.85      8.71 o
  -3   6  13      108.56      119.27     14.75 o
  -2   6  13       22.66       20.94      5.96 o
  -1   6  13       53.59       58.62      8.58 o
   0   6  13      139.46      149.02     12.15 o
   1   6  13       39.00       34.34      6.29 o
   2   6  13        2.41        5.99      4.24 o
   3   6  13       12.54       15.54      5.25 o
   4   6  13       14.51       21.45      5.57 o
   5   6  13       11.37       10.76      4.41 o
   6   6  13        6.76        0.00      4.41 o
  -2   7  13       45.61       49.55     12.73 o
  -1   7  13       34.17       15.86      7.78 o
   0   7  13        2.04        0.34      8.85 o
 -14   0  14      135.99      184.30     29.05 o
 -13   0  14       60.69       97.24     15.15 o
 -12   0  14       40.02       41.32      7.86 o
 -11   0  14       74.83      101.54     11.87 o
 -10   0  14      325.21      340.02     19.44 o
  -9   0  14       46.33       47.64      7.27 o
  -8   0  14      100.43       97.44      9.87 o
  -7   0  14      454.93      535.08     22.38 o
  -6   0  14     3681.59     3751.55     46.97 o
  -5   0  14     2491.82     2499.23     33.89 o
  -4   0  14        4.49        3.85      1.95 o
  -3   0  14        0.08        0.49      2.58 o
  -2   0  14       52.38       66.78     10.36 o
  -1   0  14        5.25        2.36      4.08 o
   0   0  14       29.84       41.75     13.05 o
   1   0  14       24.43       33.00      7.78 o
   2   0  14      162.50      170.71     16.66 o
   3   0  14      218.56      225.43      9.96 o
   4   0  14        0.14        0.00      6.95 o
   5   0  14      244.83      223.31     20.28 o
   6   0  14       55.09       48.11     10.82 o
   7   0  14       31.02       19.81      7.88 o
   8   0  14       97.40       98.09     14.88 o
   9   0  14      382.01      440.03     31.46 o
  10   0  14      203.53      189.30     21.37 o
  11   0  14        2.00        0.00     13.35 o
  12   0  14       37.27       17.06     15.48 o
 -14   1  14        6.86        1.14      5.39 o
 -13   1  14        7.61        7.54      3.92 o
 -12   1  14      140.42      140.59      9.92 o
 -11   1  14      108.92      104.15     10.34 o
 -10   1  14       24.79       26.44      4.55 o
  -9   1  14       57.19       63.40      5.82 o
  -8   1  14       37.31       34.14      4.25 o
  -7   1  14        0.31        3.89      2.01 o
  -6   1  14      713.32      738.96     17.24 o
  -5   1  14      562.25      547.40     11.33 o
  -4   1  14      982.88      967.26     16.15 o
  -3   1  14      470.73      499.52     13.64 o
  -2   1  14      706.74      716.56     18.61 o
  -1   1  14     1307.38     1300.30     30.97 o
   0   1  14      193.22      177.51     11.81 o
   1   1  14      124.72      114.24      9.48 o
   2   1  14       67.97       61.11      4.93 o
   3   1  14      121.22      123.83      8.05 o
   4   1  14      304.86      323.98     12.68 o
   5   1  14      430.94      473.79     20.77 o
   6   1  14     1806.87     1742.30     40.26 o
   7   1  14      534.60      551.32     23.24 o
   8   1  14      205.62      206.13     13.50 o
   9   1  14        1.36        4.55      5.56 o
  10   1  14        0.07        3.95      3.68 o
  11   1  14        0.45       10.67      5.24 o
  12   1  14       21.79       12.80      6.06 o
 -14   2  14       12.28       10.98      5.29 o
 -13   2  14      108.78       87.04     11.02 o
 -12   2  14       76.34       75.47     10.04 o
 -11   2  14        0.03        0.00      4.24 o
 -10   2  14       21.62        9.50      6.29 o
  -9   2  14        0.33        2.56      2.88 o
  -8   2  14      549.28      551.02     19.44 o
  -7   2  14      488.77      466.09     15.39 o
  -6   2  14      122.24      122.85      5.98 o
  -5   2  14      253.32      236.76      8.82 o
  -4   2  14      138.71      113.90      6.42 o
  -3   2  14       15.11       17.94      3.11 o
  -2   2  14        0.36        0.00      1.71 o
  -1   2  14        3.52        8.26      2.56 o
   0   2  14       60.98       61.92      4.87 o
   1   2  14      212.59      203.90      8.41 o
   2   2  14       85.09       86.69      7.51 o
   3   2  14       45.13       49.74      5.30 o
   4   2  14     1510.58     1506.99     27.33 o
   5   2  14      237.88      229.87     11.07 o
   6   2  14       28.37       39.34      5.97 o
   7   2  14      126.72      119.34     10.10 o
   8   2  14      189.86      174.38     12.48 o
   9   2  14        6.06        7.34      4.52 o
  10   2  14        1.37        0.00      4.34 o
  11   2  14        5.91        6.67      5.03 o
 -13   3  14       28.22       27.97      7.89 o
 -12   3  14        2.84        0.00      4.61 o
 -11   3  14       35.41       50.68     10.02 o
 -10   3  14        0.37        1.21      6.76 o
  -9   3  14       55.47       49.21      9.19 o
  -8   3  14       22.15       27.08      7.25 o
  -7   3  14        4.00        4.62      4.31 o
  -6   3  14      130.95      134.28      9.56 o
  -5   3  14       19.22       18.34      3.80 o
  -4   3  14        1.50        1.31      2.99 o
  -3   3  14      195.03      179.47     10.93 o
  -2   3  14      497.99      489.37     18.16 o
  -1   3  14      110.12      100.87      6.20 o
   0   3  14        2.79        0.00      2.34 o
   1   3  14      203.81      205.22     11.23 o
   2   3  14       67.67       73.37      9.26 o
   3   3  14      200.77      213.00     10.07 o
   4   3  14       62.29       66.74      5.92 o
   5   3  14        9.26        8.61      2.77 o
   6   3  14       86.92       76.75      7.19 o
   7   3  14      228.83      261.99     16.35 o
   8   3  14       55.31       48.22      7.91 o
   9   3  14        1.67        0.50      4.38 o
  10   3  14       27.03       22.41      6.33 o
 -12   4  14       32.73       31.56     15.33 o
 -11   4  14       25.30       22.65      6.38 o
 -10   4  14        0.10        3.01      4.57 o
  -9   4  14        4.21        6.02      5.89 o
  -8   4  14        4.82        1.01      4.97 o
  -7   4  14        5.59       12.99      7.04 o
  -6   4  14        3.71        6.22      3.72 o
  -5   4  14       20.05       17.00      5.23 o
  -4   4  14        7.77        1.80      2.57 o
  -3   4  14        0.40        0.00      3.73 o
  -2   4  14        0.08        2.57      3.09 o
  -1   4  14       15.40        7.68      4.04 o
   0   4  14       28.59       20.93      4.18 o
   1   4  14      253.03      234.80     11.58 o
   2   4  14       53.07       61.55      6.36 o
   3   4  14      156.80      148.42      9.58 o
   4   4  14      259.96      276.09     13.46 o
   5   4  14        1.17        0.00      3.02 o
   6   4  14       22.03       20.22      4.26 o
   7   4  14        4.06        2.39      3.32 o
   8   4  14        7.96       10.16      5.41 o
   9   4  14        7.89        6.84      5.24 o
 -10   5  14        1.65        0.00      4.71 o
  -9   5  14        3.45        5.97      4.91 o
  -8   5  14        7.33        6.46      5.00 o
  -7   5  14        0.07        0.19      3.96 o
  -6   5  14        0.12        0.04      4.64 o
  -5   5  14       41.23       31.48      7.94 o
  -4   5  14        6.33       10.29      4.00 o
  -3   5  14        0.23        0.00      5.53 o
  -2   5  14       11.82        8.52      3.83 o
  -1   5  14       72.73       59.89      8.47 o
   0   5  14      116.69      124.78     12.03 o
   1   5  14        5.31        7.07      3.03 o
   2   5  14        1.89        0.00      2.49 o
   3   5  14       90.63       84.94      7.95 o
   4   5  14        9.07        4.32      4.46 o
   5   5  14       25.21       19.98      4.87 o
   6   5  14        0.14        1.23      4.55 o
   7   5  14        0.09        0.00      4.11 o
   8   5  14        0.01        0.00     12.36 o
  -7   6  14        2.50       12.00      9.66 o
  -6   6  14        2.32        0.00      6.28 o
  -5   6  14       25.39       12.42      7.30 o
  -4   6  14      131.16      142.42     16.40 o
  -3   6  14       12.49       17.63      6.70 o
  -2   6  14        0.77        0.00      4.27 o
  -1   6  14        0.11        2.22      3.77 o
   0   6  14        4.22        0.00      4.28 o
   1   6  14       13.44        9.32      4.21 o
   2   6  14        2.08        4.29      3.63 o
   3   6  14        2.22        5.61      4.07 o
   4   6  14        0.89        0.00      1.75 o
   5   6  14        6.31        0.00      5.37 o
 -14   1  15       40.82       38.30     10.64 o
 -13   1  15       13.44        0.00      4.30 o
 -12   1  15       11.70        5.33      3.15 o
 -11   1  15        1.75        3.10      3.31 o
 -10   1  15       16.08        8.59      4.48 o
  -9   1  15      146.08      152.24      8.95 o
  -8   1  15      303.65      305.32     12.37 o
  -7   1  15       62.83       52.80      5.19 o
  -6   1  15      317.38      294.71     10.95 o
  -5   1  15        6.26        8.93      2.06 o
  -4   1  15      308.07      303.02      9.53 o
  -3   1  15       27.02       27.74      3.80 o
  -2   1  15      162.86      166.16     10.38 o
  -1   1  15        3.55        0.00      3.29 o
   0   1  15       76.18       86.79      8.73 o
   1   1  15      882.18      929.22     27.41 o
   2   1  15       37.83       37.26      4.51 o
   3   1  15      285.27      260.70     11.89 o
   4   1  15      560.10      547.25     16.85 o
   5   1  15      619.90      611.14     24.06 o
   6   1  15      490.62      466.95     21.63 o
   7   1  15        8.19       17.30      5.06 o
   8   1  15       17.28       19.81      5.09 o
   9   1  15       25.53       30.59      5.68 o
  10   1  15       29.99       27.32      5.87 o
  11   1  15       34.89       45.31      8.36 o
 -13   2  15        1.79        0.00      3.81 o
 -12   2  15        3.67        0.00      4.61 o
 -11   2  15       66.72       68.32     10.69 o
 -10   2  15       78.65       86.05      9.63 o
  -9   2  15       30.79       40.89      6.94 o
  -8   2  15      222.43      227.54     12.44 o
  -7   2  15       76.89       78.78      6.71 o
  -6   2  15      295.53      304.26     12.87 o
  -5   2  15       42.49       38.02      3.85 o
  -4   2  15       48.02       44.59      4.38 o
  -3   2  15      364.42      353.43     12.36 o
  -2   2  15      301.51      294.83     10.75 o
  -1   2  15      137.86      145.47      7.75 o
   0   2  15      628.77      628.21     16.32 o
   1   2  15      110.52      107.23      6.33 o
   2   2  15      104.63       80.86      7.45 o
   3   2  15      187.54      171.41      9.48 o
   4   2  15       14.46       16.19      3.72 o
   5   2  15      141.78      140.14      8.93 o
   6   2  15       22.93       21.31      5.11 o
   7   2  15       78.01       67.00      7.94 o
   8   2  15        0.05        6.88      3.92 o
   9   2  15        0.23        4.01      4.00 o
  10   2  15        0.35        0.00      5.16 o
  11   2  15       32.02       51.01     10.25 o
 -12   3  15       55.61       60.60     12.94 o
 -11   3  15      116.99      127.84     15.56 o
 -10   3  15       75.03       72.90     11.37 o
  -9   3  15       29.44       33.61      8.09 o
  -8   3  15        0.27        0.00      3.71 o
  -7   3  15        1.48        5.61      3.00 o
  -6   3  15       18.97       17.21      4.12 o
  -5   3  15       24.35       24.65      4.54 o
  -4   3  15       39.10       31.90      5.10 o
  -3   3  15       16.83        9.74      3.39 o
  -2   3  15        0.46        3.22      2.67 o
  -1   3  15        7.41        2.79      3.29 o
   0   3  15       27.47       20.91      3.87 o
   1   3  15       21.30       23.83      4.28 o
   2   3  15        2.84        3.92      2.57 o
   3   3  15      100.20      103.16      7.25 o
   4   3  15      161.63      157.59      9.16 o
   5   3  15       50.86       50.89      5.90 o
   6   3  15       25.79       35.33      5.05 o
   7   3  15       45.46       53.92      7.04 o
   8   3  15      104.74      101.24     11.42 o
   9   3  15       24.83       24.13      7.93 o
  10   3  15        0.87        0.00      3.73 o
 -11   4  15       59.78       63.66     12.04 o
 -10   4  15      151.73      168.34     18.09 o
  -9   4  15       95.92      107.33     14.73 o
  -8   4  15       12.69       16.12      8.80 o
  -7   4  15      126.03      122.86     20.49 o
  -6   4  15      164.48      193.19     14.48 o
  -5   4  15      197.95      201.25     14.83 o
  -4   4  15      177.51      200.81     12.30 o
  -3   4  15       10.72       18.43      4.27 o
  -2   4  15      216.04      226.43     13.34 o
  -1   4  15      345.79      342.29     19.08 o
   0   4  15      168.09      170.70     11.62 o
   1   4  15      219.10      223.06     13.51 o
   2   4  15      242.91      274.71     13.02 o
   3   4  15       60.92       72.80      7.06 o
   4   4  15      175.74      174.48     11.65 o
   5   4  15       28.71       34.58      5.29 o
   6   4  15       60.94       75.62      7.56 o
   7   4  15       25.90       26.85      9.40 o
   8   4  15        8.99       16.99      5.27 o
   9   4  15        2.00       13.33      7.65 o
  -9   5  15        3.16        1.11      5.65 o
  -8   5  15        0.75        3.49      5.50 o
  -7   5  15        9.13        4.04      4.92 o
  -6   5  15       10.73       13.31      5.50 o
  -5   5  15        1.01        0.00      4.09 o
  -4   5  15        4.02        6.13      6.75 o
  -3   5  15        0.50        1.66      2.95 o
  -2   5  15        0.75        0.00      4.21 o
  -1   5  15       10.75        9.36      4.31 o
   0   5  15       39.61       48.99      8.01 o
   1   5  15        0.49        8.24      3.34 o
   2   5  15       62.36       56.43      6.73 o
   3   5  15       53.75       53.53      6.64 o
   4   5  15        8.94        0.00      2.67 o
   5   5  15        7.34        7.33      5.71 o
   6   5  15       29.69       27.72      5.77 o
   7   5  15      101.89      102.53     17.04 o
  -6   6  15       11.98        3.55      5.16 o
  -5   6  15       50.17       84.94     13.43 o
  -4   6  15       31.80       36.63      8.81 o
  -3   6  15        2.61        0.00      4.33 o
  -2   6  15        1.91        0.00      3.68 o
  -1   6  15       23.89       29.84      6.87 o
   0   6  15       45.35       62.65      8.08 o
   1   6  15       15.74        9.01      4.16 o
   2   6  15       39.54       41.73      7.73 o
   3   6  15       38.40       38.07      7.71 o
   4   6  15       35.05       49.80      8.81 o
 -14   0  16        2.44        0.00     11.96 o
 -13   0  16       35.93       38.04     14.84 o
 -12   0  16        5.17        3.07      6.07 o
 -11   0  16       50.71       44.27      7.76 o
 -10   0  16       20.87       29.55      6.44 o
  -9   0  16       24.23       18.73      5.46 o
  -8   0  16      108.72      127.22     11.86 o
  -7   0  16       75.64       55.54     10.68 o
  -6   0  16     1283.08     1252.29     49.22 o
  -5   0  16       75.43       74.09      7.99 o
  -4   0  16     1955.31     1940.84     38.53 o
  -3   0  16     2477.21     2364.72     48.72 o
  -2   0  16      380.20      389.73     25.80 o
  -1   0  16      521.49      553.60     30.68 o
   0   0  16       51.22       55.10     14.74 o
   1   0  16      935.19      984.18     41.66 o
   2   0  16     1112.16     1029.74     68.87 o
   3   0  16      971.93      866.68     31.69 o
   4   0  16        1.11        2.54      5.40 o
   5   0  16       73.80       63.08     11.66 o
   6   0  16       92.90       70.43     12.87 o
   7   0  16      391.69      373.38     29.15 o
   8   0  16      114.62      117.09     17.02 o
   9   0  16      204.67      232.99     24.10 o
  10   0  16      119.15      126.54     18.59 o
  11   0  16       72.81       70.88     14.79 o
 -13   1  16       30.49       15.30      5.95 o
 -12   1  16       47.38       62.35      7.62 o
 -11   1  16      140.50      164.96     13.37 o
 -10   1  16       98.42       99.95     10.41 o
  -9   1  16       76.96       67.59      7.10 o
  -8   1  16       28.36       32.15      4.41 o
  -7   1  16      235.31      238.34     10.99 o
  -6   1  16      418.06      418.33     13.37 o
  -5   1  16      648.72      636.41     16.41 o
  -4   1  16      972.94      995.05     22.03 o
  -3   1  16      639.93      627.08     16.59 o
  -2   1  16      663.40      633.29     18.88 o
  -1   1  16        2.41        2.94      4.06 o
   0   1  16      198.54      184.25     12.89 o
   1   1  16      361.99      371.72     21.19 o
   2   1  16      824.57      779.55     26.52 o
   3   1  16      366.50      351.57     14.23 o
   4   1  16       30.61       31.99      4.87 o
   5   1  16      110.20      107.82     10.68 o
   6   1  16      101.10      111.43     11.15 o
   7   1  16      229.47      233.21     16.32 o
   8   1  16      107.71      101.10     10.02 o
   9   1  16        2.23        8.64      4.21 o
  10   1  16       26.81       31.13      7.04 o
  11   1  16        6.16        4.05      5.29 o
 -13   2  16       46.62       58.75      9.43 o
 -12   2  16       18.10       22.52      6.93 o
 -11   2  16        5.52        0.00      4.59 o
 -10   2  16        1.58        2.79      5.37 o
  -9   2  16       11.43       10.70      4.01 o
  -8   2  16       43.12       37.00      5.80 o
  -7   2  16        5.23        0.58      2.48 o
  -6   2  16       13.94       17.43      3.61 o
  -5   2  16        2.29        0.00      3.47 o
  -4   2  16       25.54       27.57      3.58 o
  -3   2  16      212.69      223.68     11.60 o
  -2   2  16      229.50      224.51      9.84 o
  -1   2  16      164.31      141.87      7.92 o
   0   2  16       83.62       91.31      7.82 o
   1   2  16      129.87      143.65      9.09 o
   2   2  16       22.63       23.72      4.56 o
   3   2  16        0.06        0.00      2.08 o
   4   2  16        1.71        5.09      2.32 o
   5   2  16      463.07      482.01     19.76 o
   6   2  16       12.13       18.62      5.03 o
   7   2  16        0.09        6.71      3.76 o
   8   2  16        9.52        0.00      3.52 o
   9   2  16      130.00      136.08     13.50 o
  10   2  16      158.49      196.50     16.96 o
 -12   3  16        9.94        2.36      7.73 o
 -11   3  16       16.87       21.57      6.98 o
 -10   3  16        4.08        0.00      4.18 o
  -9   3  16        5.62        0.00      6.43 o
  -8   3  16        2.43        0.00      5.03 o
  -7   3  16        4.49        0.61      2.48 o
  -6   3  16      334.17      342.89     16.12 o
  -5   3  16       37.01       21.03      4.52 o
  -4   3  16       40.64       20.33      4.43 o
  -3   3  16      133.69      142.37     10.62 o
  -2   3  16       12.06       28.54      5.00 o
  -1   3  16       33.92       42.62      6.20 o
   0   3  16       13.33       12.78      3.76 o
   1   3  16        3.13        0.78      2.51 o
   2   3  16        0.61        0.00      3.80 o
   3   3  16       22.11       21.82      3.83 o
   4   3  16        7.25        9.94      3.05 o
   5   3  16       33.50       32.62      4.63 o
   6   3  16       50.38       41.67      6.32 o
   7   3  16       47.61       55.53      7.21 o
   8   3  16       38.30       25.97      7.52 o
   9   3  16        5.77       13.82      6.31 o
 -11   4  16        7.63        2.85     22.87 o
 -10   4  16       10.71        6.18      5.23 o
  -9   4  16       15.97       19.62      6.61 o
  -8   4  16        2.92        1.94      4.48 o
  -7   4  16        0.79        0.00      4.56 o
  -6   4  16       42.35       33.38      6.64 o
  -5   4  16        3.62        1.65      3.48 o
  -4   4  16        2.37       28.34      6.46 o
  -3   4  16       46.76       35.47      5.51 o
  -2   4  16       52.27       51.49      6.62 o
  -1   4  16        1.06        0.00      3.75 o
   0   4  16        1.19        0.38      2.95 o
   1   4  16        1.13        3.87      3.36 o
   2   4  16       17.04        5.81      3.04 o
   3   4  16        6.91       11.36      3.44 o
   4   4  16       71.20       65.98      6.89 o
   5   4  16        0.01        2.50      2.68 o
   6   4  16        3.62        0.29      3.17 o
   7   4  16        0.15        4.18      3.56 o
   8   4  16       14.98       19.66      6.84 o
  -9   5  16       71.56       73.74     22.47 o
  -8   5  16       34.53       40.88      9.82 o
  -7   5  16        0.54        0.00      4.73 o
  -6   5  16        7.91        5.01      5.76 o
  -5   5  16        8.93       16.04      6.74 o
  -4   5  16        0.87        4.17      3.44 o
  -3   5  16        2.40        1.96      3.27 o
  -2   5  16        5.68        4.49      3.29 o
  -1   5  16       28.71       28.63      6.54 o
   0   5  16       55.67       58.64      8.62 o
   1   5  16        5.24        2.05      3.31 o
   2   5  16       28.20       29.22      5.28 o
   3   5  16        8.36       16.55      4.12 o
   4   5  16        1.21        0.00      2.92 o
   5   5  16       12.08       18.48      5.61 o
   6   5  16       24.46       16.88      7.97 o
  -5   6  16       11.87       18.44     10.30 o
  -4   6  16        0.05        0.00      4.94 o
  -3   6  16        0.14        0.00      3.68 o
  -2   6  16        0.13        0.00      4.65 o
  -1   6  16       11.63        4.86      3.83 o
   0   6  16        5.65        0.37      3.06 o
   1   6  16        4.01        0.00      2.93 o
   2   6  16       48.80       51.46      8.99 o
   3   6  16       30.29       42.24      9.37 o
 -13   1  17        5.20        3.59      6.60 o
 -12   1  17        3.52        6.12      3.78 o
 -11   1  17        7.02        0.00      3.02 o
 -10   1  17       27.50       28.35      5.70 o
  -9   1  17        0.15        0.00      2.47 o
  -8   1  17       17.26       15.69      3.48 o
  -7   1  17      178.72      193.07     10.17 o
  -6   1  17      306.13      306.83     11.87 o
  -5   1  17       12.83       12.79      3.42 o
  -4   1  17       95.30       99.35      7.26 o
  -3   1  17       80.54       82.66      6.46 o
  -2   1  17      683.03      713.02     20.70 o
  -1   1  17      117.83      116.08     10.63 o
   0   1  17      119.52      114.24     12.23 o
   1   1  17       36.54       26.60      5.71 o
   2   1  17      533.08      547.58     23.11 o
   3   1  17       60.50       60.98      8.27 o
   4   1  17       60.06       67.18     11.23 o
   5   1  17       67.82       74.13     10.62 o
   6   1  17        9.54        0.00      4.51 o
   7   1  17       18.07       11.71      4.65 o
   8   1  17        0.25        4.50      5.13 o
   9   1  17        0.00        1.86      4.92 o
  10   1  17       13.30       27.39      7.38 o
 -12   2  17       35.69       35.08     10.75 o
 -11   2  17       15.29       28.91      9.99 o
 -10   2  17       12.18        6.03      4.15 o
  -9   2  17       89.15       88.95     10.16 o
  -8   2  17      164.86      177.95     13.72 o
  -7   2  17      281.06      291.65     13.48 o
  -6   2  17      264.46      272.19     13.04 o
  -5   2  17       23.89       19.41      4.37 o
  -4   2  17       42.85       38.25      4.32 o
  -3   2  17       90.90       87.48      6.83 o
  -2   2  17       46.69       63.88      7.09 o
  -1   2  17      254.44      256.89     10.89 o
   0   2  17       53.08       54.09      5.99 o
   1   2  17       22.25       20.28      5.50 o
   2   2  17        0.78        0.78      3.36 o
   3   2  17        0.00        1.26      2.76 o
   4   2  17       68.29       72.93      6.75 o
   5   2  17        0.51       12.57      4.40 o
   6   2  17       31.51       29.08      5.96 o
   7   2  17      111.15      102.58     10.15 o
   8   2  17       11.50        4.43      3.77 o
   9   2  17       31.87       49.32      8.85 o
  10   2  17        0.11        3.21      5.54 o
 -12   3  17        3.09        1.43      8.19 o
 -11   3  17        0.77        3.70      4.80 o
 -10   3  17        0.34        0.00      4.42 o
  -9   3  17       51.24       48.76     11.34 o
  -8   3  17       82.33       95.45     10.62 o
  -7   3  17       22.04       26.03      6.01 o
  -6   3  17       22.11       13.97      3.85 o
  -5   3  17      342.95      345.98     16.79 o
  -4   3  17      330.77      280.78     15.16 o
  -3   3  17      168.96      156.95     11.48 o
  -2   3  17        0.11        0.00      3.19 o
  -1   3  17       30.18       23.13      5.42 o
   0   3  17      269.65      284.52     17.72 o
   1   3  17      297.30      297.74     17.71 o
   2   3  17      100.58      106.36      9.21 o
   3   3  17      186.75      210.12     10.82 o
   4   3  17      224.93      212.95     11.07 o
   5   3  17      204.13      204.11     12.45 o
   6   3  17       66.96       72.56     11.21 o
   7   3  17       25.36       27.65      5.60 o
   8   3  17       39.38       58.19      9.43 o
   9   3  17       12.41        6.02      5.64 o
 -10   4  17       96.31       89.57     13.95 o
  -9   4  17       58.62       68.65     11.92 o
  -8   4  17      132.35      147.31     26.39 o
  -7   4  17       85.98      115.22     14.75 o
  -6   4  17        0.17        0.00      3.25 o
  -5   4  17       57.15       62.48      8.86 o
  -4   4  17       84.60      102.50     14.60 o
  -3   4  17       20.74       25.48      4.65 o
  -2   4  17        5.09        9.26      3.34 o
  -1   4  17        1.90        0.00      3.47 o
   0   4  17       25.61       26.78      5.12 o
   1   4  17      267.05      255.41     15.35 o
   2   4  17       24.02       29.53      5.64 o
   3   4  17        0.81        4.42      2.47 o
   4   4  17       29.43       29.64      5.79 o
   5   4  17       10.42        9.92      3.52 o
   6   4  17        5.35        3.49      4.64 o
   7   4  17        0.18        0.00      3.87 o
  -8   5  17      102.80      111.35     18.97 o
  -7   5  17       43.06       54.34     10.96 o
  -6   5  17        7.71        4.03      4.74 o
  -5   5  17       48.06       55.47     10.78 o
  -4   5  17       87.92       91.95     12.79 o
  -3   5  17       33.47       33.80      7.07 o
  -2   5  17        3.24        4.87      3.83 o
  -1   5  17       21.33       15.18      5.01 o
   0   5  17       51.09       70.37      9.89 o
   1   5  17       81.21      110.14     10.61 o
   2   5  17       17.08       21.14      4.28 o
   3   5  17      161.21      182.92     12.40 o
   4   5  17      108.14      109.76      9.83 o
   5   5  17       32.61       62.66      9.36 o
  -4   6  17        4.46        3.36      6.55 o
  -3   6  17       24.51       40.64     35.52 o
  -2   6  17       18.39       20.31      7.24 o
  -1   6  17        0.59        4.00      3.71 o
   0   6  17        1.34        0.00      4.40 o
   1   6  17        8.12       13.10      4.59 o
 -13   0  18       37.45       40.64     10.95 o
 -12   0  18      157.29      142.18     27.86 o
 -11   0  18      159.83      184.17     30.86 o
 -10   0  18       93.40       90.32     14.04 o
  -9   0  18      223.01      237.70     17.17 o
  -8   0  18      291.01      297.97     18.87 o
  -7   0  18      100.91      100.80     10.95 o
  -6   0  18        0.07        0.00      4.18 o
  -5   0  18      138.15      144.34     11.24 o
  -4   0  18       10.70        6.67      3.87 o
  -3   0  18      343.47      361.62     17.93 o
  -2   0  18     1524.45     1517.15     78.42 o
  -1   0  18     3595.62     3449.57     81.53 o
   0   0  18     1763.11     1739.05     92.22 o
   1   0  18       16.86       29.44     10.12 o
   2   0  18      526.68      521.77     33.28 o
   3   0  18      264.68      254.96     23.74 o
   4   0  18      115.55       98.68     15.25 o
   5   0  18       82.99       82.70     13.87 o
   6   0  18       78.01       87.87     14.61 o
   7   0  18      143.91      112.02     16.53 o
   8   0  18      206.81      178.83     21.74 o
   9   0  18       28.22       19.34      7.80 o
  10   0  18       17.58       22.58     12.97 o
 -13   1  18       65.05       62.63     20.47 o
 -12   1  18       62.53       66.89     13.94 o
 -11   1  18       47.04       43.76      9.94 o
 -10   1  18        1.19        4.17      3.38 o
  -9   1  18        0.31        0.00      2.79 o
  -8   1  18        0.64        0.00      2.76 o
  -7   1  18       19.45       23.58      4.66 o
  -6   1  18       17.35       15.24      3.18 o
  -5   1  18      235.45      233.16     10.68 o
  -4   1  18      614.13      649.62     19.09 o
  -3   1  18      266.91      258.97     11.44 o
  -2   1  18       29.75       27.00      4.66 o
  -1   1  18      239.64      238.22     15.62 o
   0   1  18      437.54      411.04     20.29 o
   1   1  18      193.74      201.88     14.57 o
   2   1  18      243.41      240.97     18.64 o
   3   1  18        0.14        4.71      4.37 o
   4   1  18       66.37       75.00      9.49 o
   5   1  18       20.69       22.95      5.56 o
   6   1  18        0.96        0.00      7.39 o
   7   1  18        3.47        0.00      4.20 o
   8   1  18       57.44       43.20      7.14 o
   9   1  18       82.42       86.67     10.10 o
 -12   2  18       91.46      106.37     14.35 o
 -11   2  18       28.05       38.47      8.78 o
 -10   2  18       84.20       81.35     12.23 o
  -9   2  18       84.69       95.38     10.67 o
  -8   2  18      102.32      105.24     10.89 o
  -7   2  18       87.69       79.73      7.49 o
  -6   2  18       13.02        9.53      3.15 o
  -5   2  18       30.54       20.60      4.44 o
  -4   2  18      103.84      113.96      9.77 o
  -3   2  18      510.27      477.35     16.30 o
  -2   2  18      869.71      802.98     25.61 o
  -1   2  18      295.88      295.73     14.32 o
   0   2  18      312.55      321.65     13.97 o
   1   2  18      207.66      215.92     13.00 o
   2   2  18       50.56       65.92      7.54 o
   3   2  18      246.53      226.37     11.78 o
   4   2  18        1.36        1.94      3.30 o
   5   2  18      228.65      235.86     14.79 o
   6   2  18      182.59      188.04     13.48 o
   7   2  18       27.21       17.71      7.67 o
   8   2  18        1.54        6.61      3.50 o
   9   2  18       73.60      121.17     13.65 o
 -11   3  18        5.30        0.19      6.31 o
 -10   3  18       18.42       10.78      6.34 o
  -9   3  18        7.78        7.53      4.60 o
  -8   3  18       22.95       15.89      4.80 o
  -7   3  18       22.75        6.86      4.34 o
  -6   3  18        0.02        8.00      3.72 o
  -5   3  18      102.37      102.49      9.52 o
  -4   3  18       12.72        6.63      3.75 o
  -3   3  18      407.88      370.72     17.87 o
  -2   3  18      209.11      228.61     14.17 o
  -1   3  18        2.56        1.47      3.46 o
   0   3  18      468.83      446.36     19.95 o
   1   3  18      233.84      233.22     16.14 o
   2   3  18        0.48        2.00      3.67 o
   3   3  18       39.43       29.28      4.22 o
   4   3  18       16.28       15.30      4.85 o
   5   3  18        0.07        0.00      3.78 o
   6   3  18        0.00        2.59      5.11 o
   7   3  18        0.41        0.00      5.89 o
   8   3  18       13.17        6.38      6.10 o
 -10   4  18        0.54        0.00      6.59 o
  -9   4  18        2.45        0.00     10.24 o
  -8   4  18        0.04        0.00      6.54 o
  -7   4  18        8.04        0.00      4.08 o
  -6   4  18       31.83       21.24      5.59 o
  -5   4  18        5.94        1.12      3.69 o
  -4   4  18        0.18        8.17      4.31 o
  -3   4  18       10.80       10.50      3.66 o
  -2   4  18       10.70       11.89      3.87 o
  -1   4  18        0.31        0.00      3.48 o
   0   4  18       18.42       13.61      5.60 o
   1   4  18        0.17        0.00      3.56 o
   2   4  18       12.77       14.81      3.86 o
   3   4  18       40.42       50.31      7.15 o
   4   4  18       10.83       15.06      6.15 o
   5   4  18        0.80        0.00      4.31 o
   6   4  18        0.10        5.33      4.09 o
   7   4  18        7.05       11.98      4.76 o
  -7   5  18        3.46        2.97     18.64 o
  -6   5  18        0.04        0.00      5.21 o
  -5   5  18        0.33        2.97      3.33 o
  -4   5  18        3.69        1.43      3.12 o
  -3   5  18        1.73        3.30      3.59 o
  -2   5  18       19.66       36.97      7.36 o
  -1   5  18        0.01        0.75      4.65 o
   0   5  18        0.34        0.00      3.72 o
   1   5  18       12.26        7.96      4.00 o
   2   5  18        1.20        6.05      3.57 o
   3   5  18        2.50        4.86      5.67 o
   4   5  18        0.01        0.01      3.05 o
 -12   1  19        0.06        0.00      8.13 o
 -11   1  19        5.44        4.39      4.37 o
 -10   1  19      117.88      124.53     12.05 o
  -9   1  19       23.51       35.45      5.70 o
  -8   1  19       12.75       16.83      3.90 o
  -7   1  19       11.41        3.82      4.66 o
  -6   1  19      305.19      294.00     14.16 o
  -5   1  19      241.94      241.23     11.24 o
  -4   1  19       10.06       12.90      3.24 o
  -3   1  19      136.94      129.35      8.41 o
  -2   1  19        6.29        3.86      3.31 o
  -1   1  19      121.33      120.83     10.18 o
   0   1  19       66.15       66.78      8.89 o
   1   1  19      102.40      110.49     11.31 o
   2   1  19        6.76        5.35      5.84 o
   3   1  19       52.27       54.10      8.72 o
   4   1  19       37.71       36.00      6.97 o
   5   1  19       14.28       10.95      4.63 o
   6   1  19        0.33        6.68      4.99 o
   7   1  19        0.49        0.00      6.94 o
   8   1  19        5.23        2.81      4.27 o
   9   1  19        5.48       13.75      5.58 o
 -11   2  19        0.00        0.00      6.96 o
 -10   2  19       16.51       18.32      6.54 o
  -9   2  19       60.22       69.63      9.35 o
  -8   2  19       11.93        9.16      4.78 o
  -7   2  19        0.20        0.09      2.74 o
  -6   2  19       51.06       51.40      6.06 o
  -5   2  19      129.86      147.37     11.25 o
  -4   2  19        3.76        5.19      3.15 o
  -3   2  19        0.09        0.00      3.59 o
  -2   2  19       58.98       44.07      6.38 o
  -1   2  19       70.76       66.18      7.19 o
   0   2  19      106.05      103.82      9.52 o
   1   2  19        4.65        2.56      3.64 o
   2   2  19       14.51       18.83      4.83 o
   3   2  19      113.28      115.29     10.39 o
   4   2  19      109.99      119.90     10.68 o
   5   2  19      117.96      140.98     11.82 o
   6   2  19       89.63      105.79     10.58 o
   7   2  19       16.96       10.95      6.07 o
   8   2  19        1.03        1.64      3.84 o
 -10   3  19       59.04       73.12     12.14 o
  -9   3  19      104.53      109.43     14.41 o
  -8   3  19      113.28      128.60     12.94 o
  -7   3  19       88.46      101.74     11.33 o
  -6   3  19      207.28      207.63     13.84 o
  -5   3  19      204.24      238.30     14.80 o
  -4   3  19      141.03      144.96     11.45 o
  -3   3  19       50.61       69.18      8.83 o
  -2   3  19       17.59       17.65      4.46 o
  -1   3  19       15.50       11.61      3.86 o
   0   3  19       74.55       86.27      9.25 o
   1   3  19      121.00      102.63     11.21 o
   2   3  19      251.88      238.42     17.04 o
   3   3  19       75.02       72.03      8.57 o
   4   3  19        0.27        0.69      3.22 o
   5   3  19        3.02        0.00      3.43 o
   6   3  19        0.05        0.00      3.69 o
   7   3  19       11.60       10.26      4.95 o
  -9   4  19        5.38        0.00     18.05 o
  -8   4  19       10.55        2.39      4.70 o
  -7   4  19        3.69        0.00      3.58 o
  -6   4  19       13.36       15.75      7.06 o
  -5   4  19        0.32        9.37      4.44 o
  -4   4  19       93.90       99.18     11.57 o
  -3   4  19      160.33      164.20     12.70 o
  -2   4  19       66.56       56.41      8.54 o
  -1   4  19        0.03        0.00      3.34 o
   0   4  19       21.72       35.80      6.60 o
   1   4  19       37.38       34.01      6.39 o
   2   4  19      229.24      256.11     14.61 o
   3   4  19       86.57       83.29      9.31 o
   4   4  19       28.54       34.51      7.45 o
   5   4  19       43.11       43.54      8.09 o
   6   4  19       35.34       35.59      8.73 o
  -6   5  19      107.15      156.52     22.47 o
  -5   5  19       52.87       66.23     12.25 o
  -4   5  19        5.91        0.00      3.94 o
  -3   5  19        8.25       10.31      4.41 o
  -2   5  19       15.86       16.34      5.10 o
  -1   5  19       41.30       45.63      8.31 o
   0   5  19       84.67      101.81     12.44 o
   1   5  19       10.45        0.00      2.88 o
   2   5  19        1.18        0.86      3.19 o
   3   5  19       35.97       38.07      6.34 o
 -12   0  20      212.07      251.01     38.04 o
 -11   0  20       95.61       73.14     20.31 o
 -10   0  20       56.29       69.51     13.20 o
  -9   0  20      121.94      134.27     18.01 o
  -8   0  20      189.26      191.82     21.29 o
  -7   0  20        2.48        0.13      4.06 o
  -6   0  20        3.57        3.23      3.05 o
  -5   0  20      221.19      219.11     14.74 o
  -4   0  20      577.31      599.62     24.41 o
  -3   0  20      105.70      100.82     10.26 o
  -2   0  20      194.27      158.47     15.14 o
  -1   0  20       15.77       29.25     10.73 o
   0   0  20      821.72      816.33     48.30 o
   1   0  20       61.33       49.84     11.79 o
   2   0  20       53.70       60.66     12.88 o
   3   0  20       51.34       56.43     14.12 o
   4   0  20       33.31       15.07      7.30 o
   5   0  20       22.62        6.32      6.03 o
   6   0  20       18.57       20.03      8.85 o
   7   0  20        6.65        3.14      5.76 o
   8   0  20        4.74       11.36      6.65 o
 -11   1  20       32.95       27.10      7.46 o
 -10   1  20      185.56      202.22     15.73 o
  -9   1  20      111.96      102.45     10.97 o
  -8   1  20        0.46        3.43      4.78 o
  -7   1  20        0.02        0.72      3.05 o
  -6   1  20      105.39       93.80      8.31 o
  -5   1  20      331.25      338.44     15.59 o
  -4   1  20      559.71      553.45     18.89 o
  -3   1  20       71.23       77.71      6.94 o
  -2   1  20       12.61        6.44      3.00 o
  -1   1  20       24.51       28.32      5.46 o
   0   1  20      298.29      288.79     18.46 o
   1   1  20      781.43      742.87     29.32 o
   2   1  20      294.81      270.83     18.01 o
   3   1  20       98.84       99.92     13.14 o
   4   1  20      101.65       98.99     11.20 o
   5   1  20       98.67      107.29     12.04 o
   6   1  20       35.07       38.93      7.71 o
   7   1  20       44.83       69.01     11.26 o
   8   1  20       22.27       29.57     10.06 o
 -11   2  20       57.47       46.95      9.66 o
 -10   2  20       29.70       17.68      7.55 o
  -9   2  20       11.35        8.10      8.75 o
  -8   2  20       28.07       32.76      6.70 o
  -7   2  20      242.83      213.98     12.69 o
  -6   2  20      102.56       96.58      8.66 o
  -5   2  20        3.20        0.00      4.31 o
  -4   2  20       63.91       51.14      7.05 o
  -3   2  20       40.34       37.82      6.30 o
  -2   2  20      274.98      267.67     15.85 o
  -1   2  20       69.09       58.47      6.88 o
   0   2  20        1.33        0.00      4.15 o
   1   2  20       53.78       59.17      7.66 o
   2   2  20       17.59       26.05      6.72 o
   3   2  20       44.54       47.09      7.07 o
   4   2  20        8.99        7.50      3.81 o
   5   2  20        0.02        8.94      4.53 o
   6   2  20       16.40       19.20      4.86 o
   7   2  20       12.18       11.51      4.97 o
 -10   3  20        0.52        5.00      4.81 o
  -9   3  20        4.09        8.83      6.88 o
  -8   3  20      127.96      131.91     13.41 o
  -7   3  20        5.80        1.56      4.24 o
  -6   3  20        4.89        0.00      5.02 o
  -5   3  20       11.21        4.90      3.63 o
  -4   3  20        0.38        0.00      2.83 o
  -3   3  20        5.16        1.44      3.11 o
  -2   3  20        0.21        0.00      3.52 o
  -1   3  20       32.32       16.41      4.72 o
   0   3  20       58.44       57.76      7.89 o
   1   3  20        7.07        0.60      8.68 o
   2   3  20       17.88        8.12      4.33 o
   3   3  20       60.29       65.67      8.51 o
   4   3  20       79.90       84.67      9.85 o
   5   3  20        0.17        0.00      3.69 o
   6   3  20        3.92       14.63      4.13 o
  -8   4  20       11.42       13.37     10.69 o
  -7   4  20       58.21       50.86     10.78 o
  -6   4  20        1.54        1.71      3.55 o
  -5   4  20       14.70       13.85      5.68 o
  -4   4  20        3.28        6.19      6.08 o
  -3   4  20       18.93       13.91      5.20 o
  -2   4  20       14.80       16.07      4.57 o
  -1   4  20        9.50       10.51      6.08 o
   0   4  20       51.90       28.85      6.89 o
   1   4  20       65.48       65.95     11.16 o
   2   4  20       15.37       14.56      3.97 o
   3   4  20       33.80       37.32      7.58 o
   4   4  20       16.11       11.39      4.78 o
   5   4  20        1.21        0.00      3.90 o
  -5   5  20       10.10       34.64     17.69 o
  -4   5  20        5.77       12.35      7.31 o
  -3   5  20       14.37       15.21      5.30 o
  -2   5  20       21.50        5.04      7.99 o
  -1   5  20        6.85        7.00      4.33 o
   0   5  20       56.60       31.78     10.41 o
   1   5  20        0.60        0.57      3.83 o
 -11   1  21        4.98        3.79      5.53 o
 -10   1  21        0.73        8.37      4.64 o
  -9   1  21       38.32       38.09      9.18 o
  -8   1  21      132.27      139.65     11.48 o
  -7   1  21       21.91       22.20      4.89 o
  -6   1  21      108.34      108.25      9.21 o
  -5   1  21       59.25       65.35      7.16 o
  -4   1  21        0.57        6.17      3.46 o
  -3   1  21      154.87      146.52      9.50 o
  -2   1  21       76.47       75.81      6.91 o
  -1   1  21       84.82       73.66      8.63 o
   0   1  21      205.76      183.27     15.18 o
   1   1  21       19.15       15.45      5.33 o
   2   1  21       27.34       44.64      8.31 o
   3   1  21        3.18        5.60      4.01 o
   4   1  21        1.91        7.68      5.36 o
   5   1  21        3.12        3.60      4.58 o
   6   1  21        9.53        2.72      5.06 o
   7   1  21      132.51      135.97     14.65 o
 -10   2  21        6.21        7.89      5.38 o
  -9   2  21      147.35      166.30     17.45 o
  -8   2  21      346.41      370.05     21.77 o
  -7   2  21       29.85       48.42      6.41 o
  -6   2  21        1.37        0.00      3.95 o
  -5   2  21       51.13       48.00      6.99 o
  -4   2  21      170.84      182.00     13.29 o
  -3   2  21      249.47      257.12     15.79 o
  -2   2  21       57.32       38.54      6.48 o
  -1   2  21      118.01      125.47     10.32 o
   0   2  21      105.00      126.55     11.53 o
   1   2  21        1.23        4.11      3.45 o
   2   2  21       16.48       17.60      4.48 o
   3   2  21       71.31       73.58     10.04 o
   4   2  21      128.76      143.68     12.11 o
   5   2  21       11.08       10.69      4.98 o
   6   2  21       13.10        5.85      4.18 o
   7   2  21        0.92       16.67      7.02 o
  -9   3  21       26.73       14.58      7.42 o
  -8   3  21        2.66        0.00      5.73 o
  -7   3  21        0.08        0.00      4.78 o
  -6   3  21       19.89        9.02      4.45 o
  -5   3  21       11.90        8.93      3.33 o
  -4   3  21        3.88        2.02      3.62 o
  -3   3  21       10.66        5.21      3.30 o
  -2   3  21       11.47        7.00      3.59 o
  -1   3  21        2.50        5.21      3.44 o
   0   3  21       11.34       12.14      4.15 o
   1   3  21        9.61        8.90      4.75 o
   2   3  21        1.68        4.82      8.36 o
   3   3  21       24.33       35.20      6.32 o
   4   3  21       48.86       57.42     12.43 o
   5   3  21       34.10       48.72      7.95 o
  -7   4  21       61.76       41.70     16.74 o
  -6   4  21       87.50      112.85     12.64 o
  -5   4  21       90.54      114.25     15.47 o
  -4   4  21       92.39       96.48     16.30 o
  -3   4  21       74.70       90.30     13.85 o
  -2   4  21      128.63      124.14     11.90 o
  -1   4  21       56.85       61.19      8.47 o
   0   4  21        4.34        6.89      3.57 o
   1   4  21       75.58      108.60     11.13 o
   2   4  21      122.35      141.29     12.89 o
   3   4  21       68.61       74.08     10.34 o
 -10   0  22        1.84       15.56     12.71 o
  -9   0  22       58.23       48.91     11.41 o
  -8   0  22       40.94       27.82      8.65 o
  -7   0  22       22.35       12.91      6.60 o
  -6   0  22        7.44       18.58      7.34 o
  -5   0  22       54.83       41.20      7.09 o
  -4   0  22        1.29        0.00      5.17 o
  -3   0  22       43.83       33.34      6.39 o
  -2   0  22      362.36      367.77     23.43 o
  -1   0  22        4.62        2.65      6.08 o
   0   0  22       21.26        5.36      6.00 o
   1   0  22       41.72       38.24     10.87 o
   2   0  22      270.44      296.14     54.57 o
   3   0  22      956.85     1018.96    104.21 o
   4   0  22      233.97      269.08     27.51 o
   5   0  22        1.80        1.14      5.58 o
   6   0  22        8.48       11.10      7.32 o
 -10   1  22      218.84      265.11     22.29 o
  -9   1  22      237.84      215.61     19.92 o
  -8   1  22      135.57      151.12     12.29 o
  -7   1  22      102.05      107.52     10.30 o
  -6   1  22       68.44       62.92      7.76 o
  -5   1  22       39.74       43.71      6.02 o
  -4   1  22       50.07       42.93      5.96 o
  -3   1  22       62.80       55.40      6.85 o
  -2   1  22      145.15      138.41      9.65 o
  -1   1  22      191.32      206.85     13.30 o
   0   1  22      140.61      143.02     13.88 o
   1   1  22      212.56      184.01     15.50 o
   2   1  22       22.61       24.87      6.63 o
   3   1  22       15.70       12.74      5.10 o
   4   1  22        1.05        8.02      4.30 o
   5   1  22        0.12        0.00      4.46 o
   6   1  22        7.58        6.65      4.65 o
  -9   2  22        5.77       19.41      8.41 o
  -8   2  22       12.51       19.53      5.54 o
  -7   2  22      171.16      165.67     13.27 o
  -6   2  22      104.93      108.79      9.74 o
  -5   2  22        0.03        1.15      4.28 o
  -4   2  22        4.13        3.36      2.99 o
  -3   2  22        5.02        5.75      3.73 o
  -2   2  22       16.19       13.51      4.89 o
  -1   2  22       78.76       89.37      8.94 o
   0   2  22       31.61       30.19      6.32 o
   1   2  22        7.57        7.13      3.68 o
   2   2  22       66.27       61.14      9.06 o
   3   2  22       68.22       66.50     10.33 o
   4   2  22       53.66       59.26     16.38 o
   5   2  22       35.01       31.15      7.41 o
   6   2  22        4.10        0.00      4.92 o
  -8   3  22       62.89       66.43     14.35 o
  -7   3  22        0.58        5.73      4.14 o
  -6   3  22        0.08        0.00      3.67 o
  -5   3  22        8.56        4.45      6.93 o
  -4   3  22       10.19        3.38      4.42 o
  -3   3  22        0.11        4.42      3.58 o
  -2   3  22        0.04        0.00      3.38 o
  -1   3  22      153.00      143.41     12.73 o
   0   3  22       70.19       64.63      8.61 o
   1   3  22        8.34        7.30      3.84 o
   2   3  22       14.60        1.36      4.91 o
   3   3  22       79.70      109.18     12.89 o
   4   3  22       53.51       72.45     10.61 o
  -5   4  22        1.52       12.76      6.59 o
  -4   4  22        9.88        7.98      4.67 o
  -3   4  22       25.60       25.50      6.77 o
  -2   4  22        2.67        5.53      4.07 o
  -1   4  22        1.64        1.17      4.89 o
   0   4  22       15.78        0.00      5.16 o
   1   4  22       11.03        6.03      4.08 o
   2   4  22       14.15       28.56     34.24 o
  -9   1  23        0.07        1.14      6.71 o
  -8   1  23        0.02        0.00      4.85 o
  -7   1  23       24.01       29.48      5.60 o
  -6   1  23       30.74       27.00      5.05 o
  -5   1  23       22.72       18.38      5.37 o
  -4   1  23       53.63       44.94      6.92 o
  -3   1  23        0.02        0.00      3.81 o
  -2   1  23        1.19        7.20      3.08 o
  -1   1  23      206.30      228.90     14.29 o
   0   1  23       56.81       52.81      9.05 o
   1   1  23        0.57        0.00      3.86 o
   2   1  23       14.15        8.46      4.70 o
   3   1  23        0.29        3.54      5.28 o
   4   1  23       86.55       71.77     10.71 o
   5   1  23       56.38       67.93     12.41 o
  -8   2  23       81.11       89.91     11.39 o
  -7   2  23      181.86      179.96     14.07 o
  -6   2  23      117.50      124.74     10.49 o
  -5   2  23        4.15        9.67      7.50 o
  -4   2  23        0.20        0.00      5.21 o
  -3   2  23        0.82        0.00      3.46 o
  -2   2  23        5.44        6.58      3.73 o
  -1   2  23       28.53       20.03      4.79 o
   0   2  23        0.31        2.58      3.25 o
   1   2  23       22.31       31.29      6.46 o
   2   2  23        0.01        2.48      4.27 o
   3   2  23       43.51       47.24      7.87 o
   4   2  23        0.89        0.00      5.39 o
  -7   3  23       87.23       60.26     13.31 o
  -6   3  23      105.72      117.48     15.10 o
  -5   3  23       24.48       19.31      7.03 o
  -4   3  23       49.19       73.05      9.34 o
  -3   3  23      150.54      160.94     13.50 o
  -2   3  23      111.63      105.35     11.17 o
  -1   3  23       41.50       57.45      8.52 o
   0   3  23       77.88       92.22     10.26 o
   1   3  23       45.90       53.82      8.18 o
   2   3  23        4.66        0.00      6.76 o
   3   3  23        3.20        2.66      5.21 o
  -8   0  24      149.58      155.08     21.17 o
  -7   0  24       31.33       41.99     11.58 o
  -6   0  24       65.71       64.71     14.02 o
  -5   0  24      201.18      200.74     19.33 o
  -4   0  24      227.81      218.90     20.21 o
  -3   0  24      290.72      297.23     25.48 o
  -2   0  24      193.20      191.17     15.86 o
  -1   0  24        7.60        3.72      9.03 o
   0   0  24      234.52      243.00     26.67 o
   1   0  24       30.83       50.42     12.98 o
   2   0  24       61.10       69.02     30.93 o
   3   0  24       34.27       35.23     11.45 o
   4   0  24       52.27       79.75     22.49 o
  -8   1  24        0.07        0.00      4.92 o
  -7   1  24       15.00       11.17      9.09 o
  -6   1  24       32.14       24.90      5.14 o
  -5   1  24       12.96       16.82      5.84 o
  -4   1  24        1.66        4.63      3.33 o
  -3   1  24        0.15        0.00      3.01 o
  -2   1  24        0.00        0.16      3.25 o
  -1   1  24       57.17       58.10      7.64 o
   0   1  24       63.83       69.96     10.26 o
   1   1  24        5.12       18.90      5.97 o
   2   1  24        0.27        4.21      6.06 o
   3   1  24        0.69        0.61      5.76 o
   4   1  24        2.89        0.00     10.82 o
  -7   2  24       71.16       68.46      9.66 o
  -6   2  24      142.30      146.50     11.72 o
  -5   2  24      144.56      157.52     12.22 o
  -4   2  24       52.74       53.21      9.00 o
  -3   2  24        9.74       15.18      4.59 o
  -2   2  24       56.87       62.26      8.44 o
  -1   2  24       82.34       72.66      9.40 o
   0   2  24       21.33       17.24      4.66 o
   1   2  24       24.58       31.32      6.81 o
   2   2  24       41.00       26.19      5.81 o
   3   2  24       13.35       13.10     13.04 o
  -5   3  24       14.32        6.52      6.31 o
  -4   3  24        1.92        5.64      6.70 o
  -3   3  24       22.04       18.44      5.66 o
  -2   3  24       16.98       16.74      7.65 o
  -1   3  24       25.94       28.17      6.79 o
   0   3  24       34.35       35.78      8.03 o
   1   3  24       16.79       14.06      9.52 o
  -6   1  25       34.62       45.51      7.48 o
  -5   1  25       25.47       30.46      5.71 o
  -4   1  25       11.75        4.71      3.72 o
  -3   1  25        6.99       13.65      4.47 o
  -2   1  25        0.50        3.10      3.15 o
  -1   1  25       24.52        8.60      4.23 o
   0   1  25       23.15       25.75      5.98 o
   1   1  25       52.91       56.84      9.97 o
   2   1  25        2.05        7.26     10.02 o
  -5   2  25       43.36       58.84      8.86 o
  -4   2  25       27.28       32.78      7.00 o
  -3   2  25       61.51       73.84     11.50 o
  -2   2  25        6.95        6.11      8.16 o
  -1   2  25       29.02       32.05      7.65 o
   0   2  25        1.49        1.82      7.30 o
   1   2  25      173.02      201.61     25.15 o
  -4   0  26       40.42       40.26     12.28 o
  -3   0  26       80.34       56.96     45.04 o
  -2   0  26        2.57        0.00      3.93 o
  -4   1  26       42.47       31.18      8.14 o
  -3   1  26      171.44      203.48     19.83 o
  -2   1  26      123.18      124.89     18.86 o
  -1   1  26       68.42       70.06     14.46 o
 
